# Supplementary material for: An improved method for the highly specific detection of transcription start sites
Source: Nucleic Acids Res. 2023 Nov 22;52(2):e7. doi: 10.1093/nar/gkad1116 (PMC10810191; doi:10.1093/nar/gkad1116)
Supplement: gkad1116_Supplemental_Files [file gkad1116_supplemental_files.zip]

Archive with 4 entries (4 files):
- Supplementary Data 1.zip
- Supplementary Data 2.zip
- Supplementary Materials add ref.pdf
- Supplementary Table 10.xlsx
