# Supplementary material for: An improved method for the highly specific detection of transcription start sites
Source: Nucleic Acids Res. 2023 Nov 22;52(2):e7. doi: 10.1093/nar/gkad1116 (PMC10810191; doi:10.1093/nar/gkad1116)
Supplement: gkad1116_Supplemental_Files [file gkad1116_supplemental_files.zip › Supplementary Table 10.xlsx]

## Sheet: Sheet1
									TSS count				normalized expressio levels (cpm)
TSC_ID	chr	start	end	strand	logFC	logCPM	PValue	FDR	Pja_CTRL_R1	Pja_CTRL_R2	Pja_SyA_R1	Pja_SyA_R2	Pja_CTRL_R1	Pja_CTRL_R2	Pja_SyA_R1	Pja_SyA_R2
Pja_TSC7	Pjv1Scaffold_0	89640	89691	+	-2.45668	-0.713084	1.37e-06	3.79e-05	16	24	2	10	0.784575	1.28781	0.0622852	0.354872
Pja_TSC53	Pjv1Scaffold_0	1063463	1063512	-	-1.40834	0.571939	2.96e-05	0.000526639	38	46	21	32	1.86337	2.4683	0.653995	1.13559
Pja_TSC69	Pjv1Scaffold_0	1406873	1407082	-	1.04565	4.96519	1.32e-06	3.65e-05	522	240	1445	1172	25.5968	12.8781	45.0011	41.591
Pja_TSC169	Pjv1Scaffold_0	3633368	3633422	+	1.57762	1.27021	1.42e-08	6.44e-07	18	22	116	87	0.882647	1.18049	3.61254	3.08738
Pja_TSC172	Pjv1Scaffold_0	3675398	3675492	-	1.04735	2.48735	2.02e-06	5.33e-05	87	43	241	209	4.26613	2.30732	7.50537	7.41682
Pja_TSC187	Pjv1Scaffold_0	4156994	4157047	-	1.86741	0.747359	2.01e-08	8.84e-07	13	10	85	58	0.637467	0.536586	2.64712	2.05826
Pja_TSC207	Pjv1Scaffold_0	4861484	4861657	+	9.20632	0.870369	8.05e-31	3.72e-28	0	0	98	87	0	0	3.05198	3.08738
Pja_TSC208	Pjv1Scaffold_0	4986180	4986460	+	4.2882	1.4142	7.79e-30	3.25e-27	6	2	132	136	0.294216	0.107317	4.11082	4.82626
Pja_TSC237	Pjv1Scaffold_0	5500007	5500091	-	-2.47991	-1.34711	5.68e-05	0.000913731	12	12	2	5	0.588431	0.643903	0.0622852	0.177436
Pja_TSC267	Pjv1Scaffold_0	6203670	6203759	-	2.9989	1.49396	3.8e-23	1.14e-20	13	7	139	132	0.637467	0.37561	4.32882	4.68431
Pja_TSC289	Pjv1Scaffold_1	11157	11324	-	1.17521	2.34103	2.52e-06	6.46e-05	68	41	268	151	3.33444	2.2	8.34622	5.35856
Pja_TSC315	Pjv1Scaffold_1	617875	617958	+	3.1743	-1.23895	4.76e-05	0.000790824	1	1	18	15	0.049036	0.0536586	0.560567	0.532308
Pja_TSC330	Pjv1Scaffold_1	746315	746387	-	1.15523	0.688334	0.000188886	0.00250397	21	12	64	60	1.02975	0.643903	1.99313	2.12923
Pja_TSC335	Pjv1Scaffold_1	902442	902656	-	-1.04741	2.97184	2.46e-07	8.47e-06	183	221	152	177	8.97358	11.8586	4.73368	6.28123
Pja_TSC353	Pjv1Scaffold_1	1557947	1557980	+	-1.8449	-0.931335	0.00060311	0.00632517	10	20	9	5	0.49036	1.07317	0.280283	0.177436
Pja_TSC390	Pjv1Scaffold_1	2892547	2892608	+	1.52764	-0.261864	0.000574904	0.00609537	6	7	38	26	0.294216	0.37561	1.18342	0.922667
Pja_TSC392	Pjv1Scaffold_1	3001197	3001267	+	-1.1768	2.85106	2.64e-11	2.08e-09	183	202	151	137	8.97358	10.839	4.70253	4.86174
Pja_TSC393	Pjv1Scaffold_1	3029720	3029924	+	1.0113	1.79865	5.87e-06	0.000132817	44	36	155	118	2.15758	1.93171	4.8271	4.18749
Pja_TSC401	Pjv1Scaffold_1	3201353	3201396	-	1.64837	2.06041	1.04e-09	6.22e-08	22	46	206	159	1.07879	2.4683	6.41538	5.64246
Pja_TSC406	Pjv1Scaffold_1	3366235	3366310	-	9.8818	1.48789	4.32e-35	2.65e-32	0	0	127	165	0	0	3.95511	5.85539
Pja_TSC409	Pjv1Scaffold_1	3435270	3435348	-	6.6028	1.7608	2.45e-50	2.16e-47	2	0	192	166	0.0980719	0	5.97938	5.89087
Pja_TSC453	Pjv1Scaffold_10	1633536	1633604	+	2.86925	-1.0245	2.43e-05	0.000446382	3	0	23	16	0.147108	0	0.71628	0.567795
Pja_TSC505	Pjv1Scaffold_100	1135112	1135184	-	1.5923	2.98049	1.76e-13	1.98e-11	77	61	451	260	3.77577	3.27318	14.0453	9.22667
Pja_TSC514	Pjv1Scaffold_100	1244330	1244453	+	-1.03988	0.712901	0.000366718	0.00425631	37	47	36	33	1.81433	2.52196	1.12113	1.17108
Pja_TSC532	Pjv1Scaffold_10013	2037	2324	+	-1.04227	1.977	1.1e-06	3.13e-05	94	110	94	74	4.60938	5.90245	2.92741	2.62605
Pja_TSC548	Pjv1Scaffold_1005	98685	98786	-	1.67324	-0.367012	0.000249271	0.0031238	5	6	35	25	0.24518	0.321952	1.08999	0.88718
Pja_TSC632	Pjv1Scaffold_101	1797488	1797638	-	-1.37682	-0.327135	0.000690765	0.00703082	19	24	20	8	0.931683	1.28781	0.622852	0.283897
Pja_TSC640	Pjv1Scaffold_1010	123052	123115	+	1.43557	0.749072	0.000468715	0.00518923	26	4	70	65	1.27493	0.214634	2.17998	2.30667
Pja_TSC643	Pjv1Scaffold_1010	157558	157607	-	-1.71231	0.0255228	4.72e-06	0.000109944	39	22	15	16	1.9124	1.18049	0.467139	0.567795
Pja_TSC667	Pjv1Scaffold_1012	328215	328374	+	-1.23185	4.68708	2.46e-16	3.9e-14	648	716	489	491	31.7753	38.4196	15.2287	17.4242
Pja_TSC668	Pjv1Scaffold_1012	328469	328647	+	-1.0389	1.30253	8.62e-06	0.000184279	71	57	59	46	3.48155	3.05854	1.83741	1.63241
Pja_TSC718	Pjv1Scaffold_102	39336	39491	+	1.72348	1.02551	8.95e-08	3.41e-06	23	8	87	85	1.12783	0.429269	2.70941	3.01641
Pja_TSC721	Pjv1Scaffold_102	132587	132624	+	-2.0085	-1.34984	0.000515961	0.00560704	9	13	4	5	0.441324	0.697562	0.12457	0.177436
Pja_TSC723	Pjv1Scaffold_102	134076	134187	-	-1.17743	4.8067	5.59e-12	5.12e-10	742	725	478	604	36.3847	38.9025	14.8862	21.4343
Pja_TSC765	Pjv1Scaffold_102	1073554	1073655	-	2.23567	-1.17191	0.000732603	0.00737417	1	3	19	14	0.049036	0.160976	0.59171	0.496821
Pja_TSC768	Pjv1Scaffold_102	1096081	1096167	-	1.7595	-0.0895618	1.38e-05	0.000274042	8	5	40	35	0.392288	0.268293	1.2457	1.24205
Pja_TSC774	Pjv1Scaffold_102	1429926	1429987	+	2.2758	3.50432	5.04e-31	2.4e-28	84	53	677	449	4.11902	2.84391	21.0835	15.9337
Pja_TSC795	Pjv1Scaffold_1024	46607	46668	+	3.66582	-0.0264152	1.05e-11	9e-10	2	2	42	47	0.0980719	0.107317	1.30799	1.6679
Pja_TSC803	Pjv1Scaffold_1024	233263	233340	+	1.55321	0.774234	1.13e-05	0.00023196	13	15	91	50	0.637467	0.804879	2.83398	1.77436
Pja_TSC902	Pjv1Scaffold_103	1402092	1402191	+	-1.58967	2.68631	3.83e-16	5.9e-14	184	194	97	114	9.02261	10.4098	3.02083	4.04554
Pja_TSC921	Pjv1Scaffold_103	1658684	1658767	+	-2.31057	-0.718651	3.53e-07	1.16e-05	24	15	7	6	1.17686	0.804879	0.217998	0.212923
Pja_TSC936	Pjv1Scaffold_103	1944192	1944306	+	-1.98408	-0.0443769	3.72e-07	1.21e-05	25	36	16	10	1.2259	1.93171	0.498282	0.354872
Pja_TSC950	Pjv1Scaffold_1031	133419	133519	-	-2.06008	-0.334828	3.76e-08	1.55e-06	27	23	11	9	1.32397	1.23415	0.342569	0.319385
Pja_TSC990	Pjv1Scaffold_1036	152568	152633	+	-2.07131	-1.07669	4.09e-05	0.000695334	14	14	4	7	0.686503	0.751221	0.12457	0.24841
Pja_TSC1096	Pjv1Scaffold_1044	363430	363523	+	2.83345	-1.05099	2.13e-05	0.000399185	1	2	19	19	0.049036	0.107317	0.59171	0.674256
Pja_TSC1105	Pjv1Scaffold_1044	440396	440543	-	1.27483	1.45792	4.71e-05	0.000784473	42	13	116	106	2.05951	0.697562	3.61254	3.76164
Pja_TSC1118	Pjv1Scaffold_1048	54632	54778	-	-1.10016	0.245467	0.00069918	0.00710683	27	34	26	22	1.32397	1.82439	0.809708	0.780718
Pja_TSC1156	Pjv1Scaffold_1050	111206	111542	+	-1.18812	7.67618	3.16e-16	4.94e-14	4949	5625	3877	3954	242.679	301.83	120.74	140.316
Pja_TSC1170	Pjv1Scaffold_1053	115627	115714	+	6.89351	-1.17635	5.35e-08	2.12e-06	0	0	19	18	0	0	0.59171	0.638769
Pja_TSC1171	Pjv1Scaffold_1053	115890	115908	+	2.74171	1.34192	1.62e-16	2.63e-14	15	6	147	93	0.735539	0.321952	4.57796	3.30031
Pja_TSC1173	Pjv1Scaffold_1053	178480	178513	+	-1.99203	-0.318383	1.92e-07	6.77e-06	28	22	14	7	1.37301	1.18049	0.435996	0.24841
Pja_TSC1200	Pjv1Scaffold_10554	3243	3274	+	1.19891	3.94156	8.51e-10	5.2e-08	189	149	852	475	9.26779	7.99513	26.5335	16.8564
Pja_TSC1207	Pjv1Scaffold_1057	200521	200641	-	1.11973	2.71456	1.1e-09	6.52e-08	69	77	279	257	3.38348	4.13171	8.68879	9.12021
Pja_TSC1231	Pjv1Scaffold_1062	19680	19780	-	1.0248	2.86329	3.7e-08	1.53e-06	76	94	329	259	3.72673	5.04391	10.2459	9.19118
Pja_TSC1246	Pjv1Scaffold_1065	67662	67882	-	-1.18177	1.73865	3.83e-07	1.25e-05	91	89	59	74	4.46227	4.77562	1.83741	2.62605
Pja_TSC1253	Pjv1Scaffold_1066	179627	179774	+	3.74485	4.1441	5e-88	1.07e-84	56	31	1000	957	2.74601	1.66342	31.1426	33.9612
Pja_TSC1254	Pjv1Scaffold_1066	179867	179968	+	2.01957	-0.668345	0.000223288	0.0028566	1	6	28	21	0.049036	0.321952	0.871993	0.745231
Pja_TSC1275	Pjv1Scaffold_1067	71505	71637	-	-1.10417	0.101433	0.000924335	0.00882483	27	28	21	22	1.32397	1.50244	0.653995	0.780718
Pja_TSC1382	Pjv1Scaffold_1075	140720	140771	-	2.42859	2.30461	2.8e-27	1.08e-24	30	22	271	204	1.47108	1.18049	8.43965	7.23939
Pja_TSC1385	Pjv1Scaffold_1075	254937	254968	+	3.79696	1.27199	1.12e-25	3.9e-23	8	2	137	102	0.392288	0.107317	4.26654	3.61969
Pja_TSC1391	Pjv1Scaffold_1076	159979	160054	+	-1.3598	0.588437	3.69e-06	8.93e-05	41	43	26	29	2.01047	2.30732	0.809708	1.02913
Pja_TSC1441	Pjv1Scaffold_108	376652	376731	+	1.54652	0.373878	1.35e-05	0.000269013	15	6	58	46	0.735539	0.321952	1.80627	1.63241
Pja_TSC1546	Pjv1Scaffold_1089	6480	6485	+	-2.69207	-1.38457	1.56e-05	0.00030648	13	11	2	4	0.637467	0.590245	0.0622852	0.141949
Pja_TSC1552	Pjv1Scaffold_109	114514	114548	+	-1.43022	4.35675	8.22e-18	1.51e-15	560	577	324	383	27.4601	30.961	10.0902	13.5916
Pja_TSC1588	Pjv1Scaffold_109	773130	773376	+	1.27707	2.41046	1.82e-09	1.02e-07	70	39	230	213	3.43252	2.09269	7.1628	7.55877
Pja_TSC1622	Pjv1Scaffold_109	1494113	1494243	-	-1.3184	-0.135926	0.000154455	0.0021154	25	24	19	14	1.2259	1.28781	0.59171	0.496821
Pja_TSC1666	Pjv1Scaffold_1092	180922	181051	-	-1.41999	-0.610951	0.000666924	0.00685958	15	20	15	7	0.735539	1.07317	0.467139	0.24841
Pja_TSC1673	Pjv1Scaffold_1092	315215	315284	+	2.09199	-1.01994	0.000651476	0.00673828	2	3	19	18	0.0980719	0.160976	0.59171	0.638769
Pja_TSC1789	Pjv1Scaffold_1100	175956	176050	+	1.88266	3.31799	5.96e-26	2.1e-23	81	69	456	472	3.97191	3.70244	14.201	16.75
Pja_TSC1832	Pjv1Scaffold_1108	186408	186519	-	-1.28248	0.813991	4.24e-06	0.0001002	57	40	37	30	2.79505	2.14634	1.15228	1.06462
Pja_TSC1862	Pjv1Scaffold_111	1404913	1404974	-	1.17823	5.15475	4.13e-12	3.85e-10	516	296	1634	1432	25.3026	15.883	50.887	50.8176
Pja_TSC1875	Pjv1Scaffold_1110	170141	170256	+	-1.46211	1.38308	6.56e-10	4.09e-08	81	70	44	48	3.97191	3.7561	1.37027	1.70338
Pja_TSC1886	Pjv1Scaffold_1110	375374	375542	-	-1.63917	-0.478542	2.89e-05	0.000516999	23	18	12	10	1.12783	0.965855	0.373711	0.354872
Pja_TSC1890	Pjv1Scaffold_1111	37193	37257	+	2.69618	5.82868	1.9e-16	3.07e-14	442	131	3009	3051	21.6739	7.02928	93.7081	108.271
Pja_TSC1891	Pjv1Scaffold_1111	48878	48922	+	-1.49357	4.71568	1.57e-24	5.14e-22	705	764	447	434	34.5703	40.9952	13.9207	15.4014
Pja_TSC1930	Pjv1Scaffold_1117	124175	124336	-	1.54011	-0.0703689	0.000210958	0.00273083	8	7	35	39	0.392288	0.37561	1.08999	1.384
Pja_TSC1952	Pjv1Scaffold_112	464360	464433	-	-1.984	-1.24223	0.000413547	0.00468395	13	11	4	6	0.637467	0.590245	0.12457	0.212923
Pja_TSC1953	Pjv1Scaffold_112	464452	464533	-	-1.4658	-0.00751111	1.12e-05	0.000228743	30	26	17	17	1.47108	1.39512	0.529424	0.603282
Pja_TSC2000	Pjv1Scaffold_1122	30598	30766	+	1.93677	1.89346	1.68e-11	1.37e-09	33	19	144	187	1.61819	1.01951	4.48454	6.6361
Pja_TSC2018	Pjv1Scaffold_1124	284008	284202	-	-1.10264	2.27168	4.21e-08	1.71e-06	118	136	104	96	5.78624	7.29757	3.23883	3.40677
Pja_TSC2053	Pjv1Scaffold_1128	251248	251470	-	-1.13239	4.92899	1.06e-15	1.58e-13	744	830	645	572	36.4827	44.5367	20.087	20.2987
Pja_TSC2084	Pjv1Scaffold_1129	132206	132682	+	1.37202	4.33164	9.44e-13	9.48e-11	168	236	857	911	8.23804	12.6634	26.6892	32.3288
Pja_TSC2118	Pjv1Scaffold_1131	115735	115824	+	-2.04616	-0.276537	7.78e-07	2.33e-05	23	29	8	13	1.12783	1.5561	0.249141	0.461333
Pja_TSC2174	Pjv1Scaffold_1136	106700	106871	-	-1.61817	-0.607296	0.000320653	0.0038206	24	13	8	12	1.17686	0.697562	0.249141	0.425846
Pja_TSC2203	Pjv1Scaffold_1140	119698	119790	+	-1.31948	0.0202395	0.000117908	0.00169393	27	28	18	19	1.32397	1.50244	0.560567	0.674256
Pja_TSC2246	Pjv1Scaffold_1148	3966	4014	+	1.17954	0.71321	0.000256509	0.00319186	13	20	70	57	0.637467	1.07317	2.17998	2.02277
Pja_TSC2258	Pjv1Scaffold_115	150104	150257	+	-1.77985	0.752347	1.08e-09	6.41e-08	48	56	26	25	2.35373	3.00488	0.809708	0.88718
Pja_TSC2276	Pjv1Scaffold_115	487927	487934	+	1.98265	-0.0195762	1.45e-06	3.97e-05	6	6	44	37	0.294216	0.321952	1.37027	1.31303
Pja_TSC2405	Pjv1Scaffold_1157	239480	239551	-	1.54134	0.171115	4.62e-05	0.000769185	7	11	45	44	0.343252	0.590245	1.40142	1.56144
Pja_TSC2453	Pjv1Scaffold_116	853068	853205	+	1.60751	0.85057	8.16e-06	0.000176194	22	7	93	57	1.07879	0.37561	2.89626	2.02277
Pja_TSC2474	Pjv1Scaffold_1160	165301	165363	-	-1.16912	0.170365	0.000265478	0.00328982	32	27	20	24	1.56915	1.44878	0.622852	0.851692
Pja_TSC2485	Pjv1Scaffold_1161	74387	74430	-	2.44855	-0.758579	7.64e-05	0.00116368	3	2	18	29	0.147108	0.107317	0.560567	1.02913
Pja_TSC2549	Pjv1Scaffold_117	521132	521312	-	1.47074	2.06546	9.19e-12	8.02e-10	37	39	187	169	1.81433	2.09269	5.82367	5.99733
Pja_TSC2592	Pjv1Scaffold_117	1078310	1078492	-	-1.04525	4.52199	9.85e-15	1.29e-12	589	581	492	464	28.8822	31.1757	15.3222	16.4661
Pja_TSC2653	Pjv1Scaffold_118	715242	715391	-	-1.50351	-0.49915	0.000167839	0.00226496	19	20	10	13	0.931683	1.07317	0.311426	0.461333
Pja_TSC2686	Pjv1Scaffold_1181	88844	88907	-	1.9158	-0.183158	1.48e-05	0.000292287	5	6	40	31	0.24518	0.321952	1.2457	1.1001
Pja_TSC2687	Pjv1Scaffold_1181	89861	89936	-	4.7073	0.0371102	5.52e-15	7.43e-13	1	1	50	46	0.049036	0.0536586	1.55713	1.63241
Pja_TSC2688	Pjv1Scaffold_1181	90036	90284	-	4.15166	5.2966	7.02e-136	2.64e-132	64	87	2499	2062	3.1383	4.6683	77.8254	73.1746
Pja_TSC2696	Pjv1Scaffold_1185	137722	137815	+	2.10716	-0.605161	8.26e-05	0.00124204	5	2	31	21	0.24518	0.107317	0.965421	0.745231
Pja_TSC2728	Pjv1Scaffold_119	1192180	1192212	-	1.84162	-0.367164	0.000114037	0.00164224	9	1	31	30	0.441324	0.0536586	0.965421	1.06462
Pja_TSC2762	Pjv1Scaffold_1198	32560	32857	+	-1.03862	3.63021	2.62e-12	2.51e-10	341	295	261	259	16.7213	15.8293	8.12822	9.19118
Pja_TSC2798	Pjv1Scaffold_12	984534	984542	+	4.57463	1.83139	1.92e-43	1.44e-40	6	3	200	169	0.294216	0.160976	6.22852	5.99733
Pja_TSC2865	Pjv1Scaffold_120	876778	876876	-	1.63731	0.311203	9.26e-06	0.000196062	11	8	48	52	0.539395	0.429269	1.49485	1.84533
Pja_TSC2888	Pjv1Scaffold_120	1337154	1337326	-	-1.03972	1.25924	1.29e-05	0.000259504	63	61	60	42	3.08926	3.27318	1.86856	1.49046
Pja_TSC2889	Pjv1Scaffold_120	1337408	1337442	-	-2.18923	-0.390121	2.71e-07	9.2e-06	20	29	11	7	0.980719	1.5561	0.342569	0.24841
Pja_TSC2913	Pjv1Scaffold_120	1884786	1884791	+	2.5781	-0.915038	0.000104613	0.00152334	3	1	27	15	0.147108	0.0536586	0.84085	0.532308
Pja_TSC2944	Pjv1Scaffold_1204	169889	170028	-	-1.00581	1.7917	3.72e-06	8.95e-05	90	88	71	78	4.41324	4.72196	2.21113	2.768
Pja_TSC3060	Pjv1Scaffold_121	1635464	1635494	+	-2.03442	0.278104	1.76e-09	9.93e-08	35	43	17	15	1.71626	2.30732	0.529424	0.532308
Pja_TSC3062	Pjv1Scaffold_121	1664013	1664238	+	1.62418	2.56899	3.79e-17	6.61e-15	60	41	283	242	2.94216	2.2	8.81336	8.5879
Pja_TSC3065	Pjv1Scaffold_1210	194480	194531	-	-1.09614	1.21544	2.26e-05	0.000418548	58	64	45	51	2.84409	3.43415	1.40142	1.80985
Pja_TSC3110	Pjv1Scaffold_122	167585	167660	+	2.11456	1.81379	7.17e-15	9.48e-13	32	12	184	138	1.56915	0.643903	5.73024	4.89723
Pja_TSC3188	Pjv1Scaffold_1224	223103	223286	-	-2.03335	0.242496	3.45e-08	1.44e-06	34	42	11	20	1.66722	2.25366	0.342569	0.709744
Pja_TSC3273	Pjv1Scaffold_1230	27601	27624	+	-2.45338	0.814256	1.52e-11	1.25e-09	46	76	24	14	2.25565	4.07806	0.747423	0.496821
Pja_TSC3284	Pjv1Scaffold_1231	228963	229275	-	-1.08784	0.568864	0.000148747	0.00205501	40	37	33	28	1.96144	1.98537	1.02771	0.993641
Pja_TSC3328	Pjv1Scaffold_124	759949	760180	+	-1.02896	5.60971	2.86e-12	2.69e-10	1122	1327	1058	977	55.0183	71.205	32.9489	34.671
Pja_TSC3331	Pjv1Scaffold_124	886388	886406	+	1.94902	-0.910484	0.000600087	0.00630008	4	2	22	18	0.196144	0.107317	0.685137	0.638769
Pja_TSC3392	Pjv1Scaffold_1246	106119	106340	+	2.31849	0.447971	5.83e-10	3.72e-08	10	4	65	54	0.49036	0.214634	2.02427	1.91631
Pja_TSC3418	Pjv1Scaffold_125	944991	945097	+	-1.28558	1.51839	1.69e-06	4.56e-05	65	93	58	52	3.18734	4.99025	1.80627	1.84533
Pja_TSC3478	Pjv1Scaffold_1259	331846	331939	-	-1.26293	1.96233	4.76e-09	2.42e-07	99	115	82	69	4.85456	6.17074	2.55369	2.44862
Pja_TSC3518	Pjv1Scaffold_1260	92839	92897	-	2.29192	1.78808	1.91e-13	2.14e-11	32	7	180	141	1.56915	0.37561	5.60567	5.00369
Pja_TSC3533	Pjv1Scaffold_1262	102887	102927	+	-1.93421	-0.625671	9.08e-06	0.000192968	18	21	8	9	0.882647	1.12683	0.249141	0.319385
Pja_TSC3579	Pjv1Scaffold_127	234035	234271	-	-1.0004	1.86396	6.79e-05	0.00106288	94	93	64	92	4.60938	4.99025	1.99313	3.26482
Pja_TSC3600	Pjv1Scaffold_127	508838	509006	-	-1.3565	2.45756	2.4e-13	2.62e-11	155	153	121	83	7.60057	8.20977	3.76826	2.94544
Pja_TSC3654	Pjv1Scaffold_127	1408753	1408844	-	-1.75104	5.73043	1.18e-23	3.66e-21	1369	1699	727	810	67.1302	91.166	22.6407	28.7446
Pja_TSC3655	Pjv1Scaffold_127	1408931	1409017	-	-1.60129	-0.824387	0.000544604	0.00586523	17	14	6	11	0.833611	0.751221	0.186856	0.390359
Pja_TSC3656	Pjv1Scaffold_127	1409951	1409978	+	-1.20984	1.97561	2.97e-08	1.26e-06	117	97	100	57	5.73721	5.20489	3.11426	2.02277
Pja_TSC3668	Pjv1Scaffold_127	1653813	1653921	+	1.90164	-0.759454	0.000489477	0.00537762	4	3	24	21	0.196144	0.160976	0.747423	0.745231
Pja_TSC3710	Pjv1Scaffold_1277	160130	160241	-	-1.28683	0.467232	0.000840661	0.00820911	29	46	38	15	1.42204	2.4683	1.18342	0.532308
Pja_TSC3726	Pjv1Scaffold_1280	172822	172897	+	-2.05106	-0.0432506	3.26e-09	1.73e-07	33	29	12	13	1.61819	1.5561	0.373711	0.461333
Pja_TSC3743	Pjv1Scaffold_1282	277077	277149	+	-1.7583	0.0828003	1.04e-06	3e-05	30	34	23	9	1.47108	1.82439	0.71628	0.319385
Pja_TSC3763	Pjv1Scaffold_1288	31586	31705	-	-2.28463	0.877893	2.94e-05	0.000523705	32	91	37	8	1.56915	4.88293	1.15228	0.283897
Pja_TSC3780	Pjv1Scaffold_129	150102	150179	-	1.93744	2.67128	3.84e-22	1.01e-19	49	42	291	295	2.40276	2.25366	9.0625	10.4687
Pja_TSC3797	Pjv1Scaffold_129	610586	610787	+	1.43767	0.468763	2.68e-05	0.000481905	17	7	60	50	0.833611	0.37561	1.86856	1.77436
Pja_TSC3801	Pjv1Scaffold_129	673813	673940	+	-1.81861	0.284777	2.1e-07	7.37e-06	32	43	23	13	1.56915	2.30732	0.71628	0.461333
Pja_TSC3841	Pjv1Scaffold_1290	206593	206736	+	4.20256	2.41917	9.54e-55	9.88e-52	8	10	294	270	0.392288	0.536586	9.15593	9.58154
Pja_TSC3843	Pjv1Scaffold_1292	41658	41692	-	-2.83858	-0.0640967	2.31e-14	2.91e-12	37	32	7	9	1.81433	1.71708	0.217998	0.319385
Pja_TSC3875	Pjv1Scaffold_1295	66334	66400	-	2.26529	-0.168659	8.78e-07	2.59e-05	7	2	37	37	0.343252	0.107317	1.15228	1.31303
Pja_TSC3917	Pjv1Scaffold_13	209185	209301	-	2.05361	-1.04862	0.00102309	0.009553	3	2	18	18	0.147108	0.107317	0.560567	0.638769
Pja_TSC3961	Pjv1Scaffold_13	943748	943860	-	-1.88289	-0.15874	2.97e-07	9.98e-06	25	30	14	11	1.2259	1.60976	0.435996	0.390359
Pja_TSC3962	Pjv1Scaffold_13	943940	944063	-	-1.23389	4.59781	1.29e-09	7.5e-08	556	723	405	509	27.264	38.7952	12.6128	18.063
Pja_TSC3974	Pjv1Scaffold_13	1319913	1319969	+	1.40435	0.497025	0.000131166	0.00185949	19	6	65	47	0.931683	0.321952	2.02427	1.6679
Pja_TSC4025	Pjv1Scaffold_13	1916860	1917015	-	1.87599	0.350515	2.45e-07	8.43e-06	10	7	55	51	0.49036	0.37561	1.71284	1.80985
Pja_TSC4071	Pjv1Scaffold_13	2997852	2997897	-	8.05222	-0.18007	1.43e-16	2.35e-14	0	0	44	39	0	0	1.37027	1.384
Pja_TSC4102	Pjv1Scaffold_13	3401002	3401162	+	-1.53663	9.06814	2.59e-21	6.49e-19	14027	15646	7938	9221	687.827	839.543	247.21	327.227
Pja_TSC4103	Pjv1Scaffold_13	3401256	3401682	+	-1.6567	2.07302	1.26e-11	1.05e-09	108	144	64	71	5.29588	7.72684	1.99313	2.51959
Pja_TSC4106	Pjv1Scaffold_13	3420712	3420816	-	-3.76215	-1.09957	1.85e-08	8.15e-07	11	23	4	0	0.539395	1.23415	0.12457	0
Pja_TSC4126	Pjv1Scaffold_130	513272	513450	-	-1.00967	4.79259	1.25e-10	8.91e-09	762	640	532	628	37.3654	34.3415	16.5679	22.286
Pja_TSC4128	Pjv1Scaffold_130	541215	541497	-	1.23462	3.44962	4.74e-15	6.46e-13	131	103	524	407	6.42371	5.52684	16.3187	14.4433
Pja_TSC4149	Pjv1Scaffold_130	1791948	1792029	-	-1.26882	0.590771	9.75e-05	0.00143348	38	44	40	18	1.86337	2.36098	1.2457	0.638769
Pja_TSC4220	Pjv1Scaffold_131	482563	482684	-	2.67403	-1.17355	0.000169507	0.00228431	3	0	19	15	0.147108	0	0.59171	0.532308
Pja_TSC4294	Pjv1Scaffold_131	1653851	1653899	+	-1.67417	-1.11206	0.000890077	0.0085796	14	11	6	7	0.686503	0.590245	0.186856	0.24841
Pja_TSC4346	Pjv1Scaffold_132	1681799	1681839	-	2.83276	-1.05149	2e-05	0.000378269	1	2	20	18	0.049036	0.107317	0.622852	0.638769
Pja_TSC4354	Pjv1Scaffold_1321	174228	174404	+	2.33203	0.932401	4.52e-13	4.71e-11	13	7	92	79	0.637467	0.37561	2.86512	2.80349
Pja_TSC4393	Pjv1Scaffold_133	296883	296962	-	1.32918	0.446372	0.000396149	0.00452638	17	8	68	39	0.833611	0.429269	2.1177	1.384
Pja_TSC4412	Pjv1Scaffold_133	608667	608725	-	-7.85702	-0.942853	2.01e-14	2.54e-12	26	17	0	0	1.27493	0.912197	0	0
Pja_TSC4456	Pjv1Scaffold_133	1127063	1127117	+	-1.03898	4.48761	2.82e-14	3.49e-12	562	578	495	443	27.5582	31.0147	15.4156	15.7208
Pja_TSC4463	Pjv1Scaffold_133	1186204	1186240	+	-1.26077	2.86862	2.84e-14	3.51e-12	212	187	141	139	10.3956	10.0342	4.39111	4.93272
Pja_TSC4466	Pjv1Scaffold_133	1198961	1199011	+	-1.35896	2.67456	2.26e-15	3.28e-13	192	166	137	99	9.4149	8.90733	4.26654	3.51323
Pja_TSC4468	Pjv1Scaffold_133	1204465	1204543	+	-1.69336	0.780496	6e-07	1.86e-05	43	61	22	32	2.10855	3.27318	0.685137	1.13559
Pja_TSC4472	Pjv1Scaffold_133	1237587	1237655	-	-1.08674	1.69541	2.32e-06	6e-05	102	69	70	65	5.00167	3.70244	2.17998	2.30667
Pja_TSC4475	Pjv1Scaffold_133	1248240	1248277	-	-1.03241	2.00667	1.75e-06	4.71e-05	123	86	84	87	6.03142	4.61464	2.61598	3.08738
Pja_TSC4476	Pjv1Scaffold_133	1249121	1249157	+	-1.66404	0.267552	1.09e-06	3.11e-05	45	27	21	17	2.20662	1.44878	0.653995	0.603282
Pja_TSC4480	Pjv1Scaffold_133	1278343	1278370	+	-1.67964	2.65641	3.57e-16	5.52e-14	213	166	85	112	10.4447	8.90733	2.64712	3.97456
Pja_TSC4482	Pjv1Scaffold_133	1302650	1302700	+	-1.10549	2.74768	1.88e-08	8.28e-07	209	146	129	146	10.2485	7.83416	4.0174	5.18113
Pja_TSC4486	Pjv1Scaffold_133	1359684	1359719	+	1.51084	0.146569	6.86e-05	0.00106913	9	9	43	44	0.441324	0.482928	1.33913	1.56144
Pja_TSC4494	Pjv1Scaffold_133	1420589	1420785	+	1.94176	3.52697	8.18e-30	3.36e-27	101	68	621	476	4.95263	3.64879	19.3396	16.8919
Pja_TSC4506	Pjv1Scaffold_133	1691015	1691053	+	1.85687	-0.0207144	4.08e-05	0.000694244	12	1	46	34	0.588431	0.0536586	1.43256	1.20656
Pja_TSC4546	Pjv1Scaffold_134	27226	27314	-	-1.78191	-0.800475	0.000162621	0.00220886	20	13	12	4	0.980719	0.697562	0.373711	0.141949
Pja_TSC4583	Pjv1Scaffold_1343	48313	48417	-	2.58809	-1.23699	0.000264324	0.00327822	2	1	16	16	0.0980719	0.0536586	0.498282	0.567795
Pja_TSC4611	Pjv1Scaffold_135	25608	25668	+	9.73637	8.88552	0	0	17	24	28886	30039	0.833611	1.28781	899.585	1066
Pja_TSC4612	Pjv1Scaffold_135	25816	25853	-	9.7411	1.36299	1.17e-38	7.98e-36	0	0	131	136	0	0	4.07968	4.82626
Pja_TSC4613	Pjv1Scaffold_135	25916	26090	-	13.2344	4.65162	5.23e-163	2.36e-159	0	0	1390	1600	0	0	43.2882	56.7795
Pja_TSC4632	Pjv1Scaffold_135	838702	838771	+	-1.02996	1.94339	3.71e-07	1.21e-05	98	101	94	71	4.80552	5.41952	2.92741	2.51959
Pja_TSC4714	Pjv1Scaffold_136	728560	728658	-	1.89096	4.32605	4.32e-38	2.88e-35	159	148	1100	832	7.79672	7.94148	34.2569	29.5253
Pja_TSC4715	Pjv1Scaffold_136	745717	745814	-	-1.9631	-0.60719	0.000208237	0.00270672	30	10	12	5	1.47108	0.536586	0.373711	0.177436
Pja_TSC4730	Pjv1Scaffold_136	1178571	1178674	+	1.2904	1.05092	4.25e-06	0.000100337	22	18	96	70	1.07879	0.965855	2.98969	2.4841
Pja_TSC4734	Pjv1Scaffold_136	1213601	1213664	+	-1.90943	-1.17395	0.000498093	0.0054583	11	14	4	7	0.539395	0.751221	0.12457	0.24841
Pja_TSC4750	Pjv1Scaffold_136	1476345	1476404	-	-1.66894	-0.518478	4.82e-05	0.000798055	21	19	9	12	1.02975	1.01951	0.280283	0.425846
Pja_TSC4753	Pjv1Scaffold_136	1555647	1555747	-	2.31707	0.352663	9.19e-09	4.35e-07	8	5	67	44	0.392288	0.268293	2.08655	1.56144
Pja_TSC4773	Pjv1Scaffold_1364	107714	107868	+	1.15448	2.29751	4.89e-08	1.96e-06	68	39	220	181	3.33444	2.09269	6.85137	6.42318
Pja_TSC4779	Pjv1Scaffold_1365	122673	122792	-	-1.40813	0.898679	1.1e-06	3.14e-05	51	55	29	38	2.50083	2.95122	0.903136	1.34851
Pja_TSC4803	Pjv1Scaffold_137	113058	113063	+	1.49871	-0.0998434	0.000333938	0.00394601	7	8	35	37	0.343252	0.429269	1.08999	1.31303
Pja_TSC4831	Pjv1Scaffold_137	1041635	1041756	-	-3.64053	-0.920022	2.57e-11	2.04e-09	18	21	4	1	0.882647	1.12683	0.12457	0.0354872
Pja_TSC4845	Pjv1Scaffold_137	1162191	1162333	+	1.10727	0.617394	0.000373539	0.00432211	15	17	66	51	0.735539	0.912197	2.05541	1.80985
Pja_TSC4908	Pjv1Scaffold_1378	25999	26332	-	1.37481	0.970471	1.42e-06	3.91e-05	19	17	84	74	0.931683	0.912197	2.61598	2.62605
Pja_TSC4924	Pjv1Scaffold_138	770772	770840	+	-1.0842	1.68775	6.61e-06	0.000146808	79	90	61	73	3.87384	4.82928	1.8997	2.59056
Pja_TSC4959	Pjv1Scaffold_1385	188603	188671	+	1.48488	0.385956	5.3e-05	0.000865482	17	5	56	48	0.833611	0.268293	1.74399	1.70338
Pja_TSC4961	Pjv1Scaffold_1385	190561	190740	+	3.17141	0.960877	8.62e-18	1.57e-15	9	3	92	92	0.441324	0.160976	2.86512	3.26482
Pja_TSC4988	Pjv1Scaffold_139	1416534	1416549	+	2.43337	-1.02411	0.000399456	0.00455356	2	2	25	13	0.0980719	0.107317	0.778565	0.461333
Pja_TSC5032	Pjv1Scaffold_14	128378	128391	+	2.25397	-0.0376998	5.13e-07	1.61e-05	4	6	49	33	0.196144	0.321952	1.52599	1.17108
Pja_TSC5056	Pjv1Scaffold_14	502857	502941	-	1.54963	0.897273	2.72e-06	6.87e-05	22	9	93	61	1.07879	0.482928	2.89626	2.16472
Pja_TSC5068	Pjv1Scaffold_14	668261	668368	-	1.4048	0.323759	0.000250722	0.00313544	17	5	49	49	0.833611	0.268293	1.52599	1.73887
Pja_TSC5069	Pjv1Scaffold_14	671891	671943	+	-1.89131	-0.584034	6.05e-06	0.000136084	22	18	13	5	1.07879	0.965855	0.404854	0.177436
Pja_TSC5070	Pjv1Scaffold_14	680889	681020	-	1.17656	3.15142	1.38e-11	1.14e-09	96	98	436	310	4.70745	5.25854	13.5782	11.001
Pja_TSC5082	Pjv1Scaffold_14	907763	907829	+	1.89342	0.873501	1.7e-07	6.07e-06	12	13	67	89	0.588431	0.697562	2.08655	3.15836
Pja_TSC5091	Pjv1Scaffold_14	985984	986424	+	1.29089	5.15027	2.16e-23	6.55e-21	384	372	1610	1507	18.8298	19.961	50.1396	53.4792
Pja_TSC5113	Pjv1Scaffold_14	2323562	2323656	-	-1.59662	4.8467	2.53e-34	1.46e-31	864	781	468	447	42.3671	41.9074	14.5747	15.8628
Pja_TSC5139	Pjv1Scaffold_1400	63038	63222	-	-1.47393	0.213044	2.93e-06	7.33e-05	34	32	25	15	1.66722	1.71708	0.778565	0.532308
Pja_TSC5149	Pjv1Scaffold_1403	132840	132989	+	1.51989	1.25741	1.55e-08	6.97e-07	20	21	105	94	0.980719	1.12683	3.26997	3.3358
Pja_TSC5150	Pjv1Scaffold_1403	133025	133175	+	1.22764	3.43614	2.6e-13	2.79e-11	135	98	458	456	6.61985	5.25854	14.2633	16.1822
Pja_TSC5192	Pjv1Scaffold_141	282385	282507	+	1.68513	-0.0454924	8.66e-05	0.00128901	4	10	44	33	0.196144	0.536586	1.37027	1.17108
Pja_TSC5208	Pjv1Scaffold_141	509606	509694	+	-1.08036	3.77894	1.1e-11	9.27e-10	388	324	267	296	19.0259	17.3854	8.31508	10.5042
Pja_TSC5227	Pjv1Scaffold_141	806202	806435	+	1.25498	3.63019	2.69e-06	6.8e-05	194	74	501	549	9.51297	3.97074	15.6024	19.4825
Pja_TSC5239	Pjv1Scaffold_141	944137	944195	-	3.04288	-0.545215	1.63e-07	5.87e-06	0	4	32	26	0	0.214634	0.996563	0.922667
Pja_TSC5246	Pjv1Scaffold_141	1132785	1132854	-	-1.78279	1.17039	7.92e-07	2.35e-05	102	39	39	29	5.00167	2.09269	1.21456	1.02913
Pja_TSC5279	Pjv1Scaffold_141	1707899	1707997	+	-1.0478	5.94336	2.91e-18	5.6e-16	1573	1538	1367	1178	77.1336	82.527	42.5719	41.8039
Pja_TSC5303	Pjv1Scaffold_1415	131772	131851	-	-2.45054	0.070365	2.4e-10	1.62e-08	31	41	9	13	1.52011	2.2	0.280283	0.461333
Pja_TSC5341	Pjv1Scaffold_142	536115	536185	-	-2.28162	-1.63782	0.000638591	0.00662326	9	9	3	3	0.441324	0.482928	0.0934278	0.106462
Pja_TSC5382	Pjv1Scaffold_142	1562378	1562422	-	1.36392	0.364421	0.00015126	0.00208096	11	12	62	39	0.539395	0.643903	1.93084	1.384
Pja_TSC5401	Pjv1Scaffold_1425	59315	59570	-	-1.09088	1.93496	2.33e-07	8.07e-06	96	105	92	68	4.70745	5.63416	2.86512	2.41313
Pja_TSC5537	Pjv1Scaffold_1434	140795	140829	+	-3.46671	-1.30578	8.88e-08	3.39e-06	11	17	2	2	0.539395	0.912197	0.0622852	0.0709744
Pja_TSC5559	Pjv1Scaffold_144	756989	757066	+	2.16571	6.07059	1.99e-59	2.21e-56	452	449	3441	3363	22.1642	24.0927	107.162	119.343
Pja_TSC5560	Pjv1Scaffold_144	757170	757345	+	1.90108	0.11646	1.44e-06	3.96e-05	7	7	45	44	0.343252	0.37561	1.40142	1.56144
Pja_TSC5574	Pjv1Scaffold_1440	24396	24421	+	1.05582	0.940549	0.000466629	0.00517064	29	13	79	68	1.42204	0.697562	2.46027	2.41313
Pja_TSC5596	Pjv1Scaffold_1446	25511	25817	+	1.43251	2.15876	5.56e-11	4.2e-09	42	41	225	156	2.05951	2.2	7.00709	5.536
Pja_TSC5606	Pjv1Scaffold_145	838137	838245	+	-2.23082	-0.872842	3.45e-06	8.47e-05	15	19	7	5	0.735539	1.01951	0.217998	0.177436
Pja_TSC5624	Pjv1Scaffold_1455	71066	71200	-	-1.21541	2.9158	3.52e-11	2.75e-09	191	215	146	149	9.36587	11.5366	4.54682	5.28759
Pja_TSC5666	Pjv1Scaffold_1462	42687	42760	-	1.21959	2.59908	2.35e-10	1.6e-08	67	61	247	254	3.28541	3.27318	7.69222	9.01374
Pja_TSC5750	Pjv1Scaffold_148	982313	982428	+	1.06159	3.53002	1.1e-11	9.27e-10	146	124	548	407	7.15925	6.65367	17.0661	14.4433
Pja_TSC5751	Pjv1Scaffold_148	983249	983312	+	1.18479	2.42502	3.05e-10	2.04e-08	62	53	233	208	3.04023	2.84391	7.25623	7.38133
Pja_TSC5780	Pjv1Scaffold_1483	14516	14652	+	1.09906	1.29809	4.34e-05	0.00073158	23	30	98	94	1.12783	1.60976	3.05198	3.3358
Pja_TSC5821	Pjv1Scaffold_149	503288	503298	+	1.26384	4.9301	4.26e-23	1.27e-20	354	304	1414	1248	17.3587	16.3122	44.0356	44.288
Pja_TSC5822	Pjv1Scaffold_149	503577	503621	-	2.48959	-0.717977	1.8e-05	0.000345808	3	2	31	18	0.147108	0.107317	0.965421	0.638769
Pja_TSC5823	Pjv1Scaffold_149	518395	518405	+	2.11609	0.462112	4.04e-09	2.1e-07	8	8	61	57	0.392288	0.429269	1.8997	2.02277
Pja_TSC5828	Pjv1Scaffold_149	753490	753495	+	3.80751	2.26092	6.31e-35	3.79e-32	16	5	226	267	0.784575	0.268293	7.03823	9.47508
Pja_TSC5829	Pjv1Scaffold_149	793125	793142	+	5.3674	3.48019	1.35e-103	4.05e-100	14	4	649	611	0.686503	0.214634	20.2116	21.6827
Pja_TSC5839	Pjv1Scaffold_149	1475109	1475257	-	1.14527	0.257192	0.000976055	0.00920447	15	9	51	39	0.735539	0.482928	1.58827	1.384
Pja_TSC5858	Pjv1Scaffold_1495	73156	73213	+	1.08704	2.3565	3.63e-06	8.81e-05	65	50	266	151	3.18734	2.68293	8.28393	5.35856
Pja_TSC5878	Pjv1Scaffold_15	712306	712378	+	-1.00821	5.14779	1.12e-16	1.89e-14	928	857	817	683	45.5054	45.9854	25.4435	24.2377
Pja_TSC5896	Pjv1Scaffold_15	1078184	1078228	-	2.09537	0.742522	5.61e-09	2.82e-07	13	7	90	56	0.637467	0.37561	2.80283	1.98728
Pja_TSC5934	Pjv1Scaffold_15	2088182	2088289	+	-1.15517	0.511181	0.000425564	0.00479114	30	45	30	27	1.47108	2.41464	0.934278	0.958154
Pja_TSC5943	Pjv1Scaffold_15	2217456	2217568	+	1.16971	2.10212	2.4e-08	1.04e-06	55	37	189	160	2.69698	1.98537	5.88595	5.67795
Pja_TSC5955	Pjv1Scaffold_15	2537694	2537729	+	3.8504	-0.69779	1.73e-08	7.72e-07	0	2	31	22	0	0.107317	0.965421	0.780718
Pja_TSC5956	Pjv1Scaffold_15	2545995	2546061	+	-1.14959	1.60784	9.57e-08	3.61e-06	82	81	67	57	4.02095	4.34635	2.08655	2.02277
Pja_TSC5974	Pjv1Scaffold_15	2866399	2866494	+	2.56804	2.5399	3.88e-26	1.42e-23	35	22	263	302	1.71626	1.18049	8.19051	10.7171
Pja_TSC6016	Pjv1Scaffold_150	547888	548386	-	-1.15744	2.34148	2.37e-08	1.03e-06	121	149	107	98	5.93335	7.99513	3.33226	3.47774
Pja_TSC6108	Pjv1Scaffold_1512	30419	30679	-	-1.04493	1.90576	6.64e-06	0.000147359	84	110	91	69	4.11902	5.90245	2.83398	2.44862
Pja_TSC6116	Pjv1Scaffold_1518	77380	77415	+	3.34174	3.91321	7.59e-83	1.52e-79	48	47	876	753	2.35373	2.52196	27.2809	26.7218
Pja_TSC6165	Pjv1Scaffold_1522	44811	44901	+	-1.45458	0.0210926	2.02e-05	0.000380299	27	30	21	14	1.32397	1.60976	0.653995	0.496821
Pja_TSC6178	Pjv1Scaffold_1527	91190	91224	+	5.94461	2.31446	3.35e-61	4.02e-58	3	2	267	269	0.147108	0.107317	8.31508	9.54605
Pja_TSC6179	Pjv1Scaffold_1527	91298	91373	+	7.2983	-0.839509	1.85e-10	1.28e-08	0	0	23	26	0	0	0.71628	0.922667
Pja_TSC6188	Pjv1Scaffold_153	485980	486084	-	3.12028	-0.485627	4.14e-08	1.68e-06	4	0	31	30	0.196144	0	0.965421	1.06462
Pja_TSC6189	Pjv1Scaffold_153	486580	486657	-	4.97887	1.14073	3.28e-30	1.43e-27	4	0	117	105	0.196144	0	3.64368	3.72615
Pja_TSC6190	Pjv1Scaffold_153	486687	486959	-	5.03234	2.09251	4.6e-53	4.45e-50	6	2	249	203	0.294216	0.107317	7.75451	7.2039
Pja_TSC6200	Pjv1Scaffold_153	1084702	1084810	-	-1.34828	3.37476	3.83e-11	2.99e-09	307	268	155	220	15.054	14.3805	4.8271	7.80718
Pja_TSC6203	Pjv1Scaffold_153	1202841	1202909	+	-2.23381	-1.34907	9.2e-05	0.00136146	13	10	3	5	0.637467	0.536586	0.0934278	0.177436
Pja_TSC6220	Pjv1Scaffold_1536	74801	74879	+	3.38422	-0.258061	3.54e-09	1.86e-07	1	3	47	27	0.049036	0.160976	1.4637	0.958154
Pja_TSC6222	Pjv1Scaffold_1538	23872	23908	-	6.93313	-1.14432	3.51e-08	1.46e-06	0	0	18	20	0	0	0.560567	0.709744
Pja_TSC6237	Pjv1Scaffold_154	901936	902018	+	1.67075	-0.621748	0.000665176	0.006854	6	3	25	24	0.294216	0.160976	0.778565	0.851692
Pja_TSC6264	Pjv1Scaffold_1543	42125	42291	-	1.12697	0.583938	0.000519047	0.0056365	18	13	54	60	0.882647	0.697562	1.6817	2.12923
Pja_TSC6286	Pjv1Scaffold_155	797254	797383	-	1.0173	2.6106	7.33e-05	0.00112815	101	44	229	256	4.95263	2.36098	7.13166	9.08472
Pja_TSC6289	Pjv1Scaffold_155	806884	806893	+	-2.04105	-1.20857	0.000327338	0.00388008	16	9	5	5	0.784575	0.482928	0.155713	0.177436
Pja_TSC6317	Pjv1Scaffold_156	597408	597530	-	1.34146	0.158195	0.000246127	0.00309084	13	7	48	38	0.637467	0.37561	1.49485	1.34851
Pja_TSC6320	Pjv1Scaffold_156	830459	830555	-	5.69964	0.921785	1.47e-22	4.1e-20	1	1	81	108	0.049036	0.0536586	2.52255	3.83262
Pja_TSC6377	Pjv1Scaffold_157	264695	264867	-	-1.4668	6.17389	1.15e-22	3.22e-20	2122	1871	1108	1300	104.054	100.395	34.506	46.1333
Pja_TSC6378	Pjv1Scaffold_157	266744	266925	+	-1.9882	2.21154	1.79e-14	2.26e-12	148	148	45	79	7.25732	7.94148	1.40142	2.80349
Pja_TSC6379	Pjv1Scaffold_157	380076	380173	+	-2.4043	2.18861	1.45e-32	7.65e-30	157	154	52	47	7.69864	8.26343	1.61942	1.6679
Pja_TSC6380	Pjv1Scaffold_157	383726	383836	-	-1.1462	6.71127	1.66e-15	2.44e-13	2881	2537	1905	2178	141.273	136.132	59.3267	77.2911
Pja_TSC6406	Pjv1Scaffold_157	747123	747209	+	1.52801	2.4281	3.53e-15	4.96e-13	53	43	257	211	2.59891	2.30732	8.00365	7.4878
Pja_TSC6457	Pjv1Scaffold_157	1388162	1388264	-	-1.50226	-0.200963	3.84e-05	0.000655928	29	20	18	11	1.42204	1.07317	0.560567	0.390359
Pja_TSC6493	Pjv1Scaffold_157	1977034	1977070	-	-1.7863	-1.14451	0.00076982	0.00768438	16	9	7	5	0.784575	0.482928	0.217998	0.177436
Pja_TSC6535	Pjv1Scaffold_158	296547	296702	+	1.67336	0.341274	2.47e-06	6.34e-05	10	9	56	47	0.49036	0.482928	1.74399	1.6679
Pja_TSC6543	Pjv1Scaffold_158	752752	752764	+	-1.83658	-0.356875	1.01e-06	2.92e-05	24	23	13	9	1.17686	1.23415	0.404854	0.319385
Pja_TSC6557	Pjv1Scaffold_158	988568	988734	-	1.32455	0.592357	8.94e-05	0.00132722	19	9	71	48	0.931683	0.482928	2.21113	1.70338
Pja_TSC6585	Pjv1Scaffold_158	1566506	1566632	+	1.44329	-0.326497	0.000786396	0.00781089	8	5	28	32	0.392288	0.268293	0.871993	1.13559
Pja_TSC6594	Pjv1Scaffold_158	1889314	1889373	+	-1.71937	0.196641	6.93e-07	2.1e-05	34	35	13	22	1.66722	1.87805	0.404854	0.780718
Pja_TSC6601	Pjv1Scaffold_1580	154364	154554	+	-1.00072	1.93026	8.59e-05	0.00127976	84	111	73	91	4.11902	5.95611	2.27341	3.22933
Pja_TSC6605	Pjv1Scaffold_1580	156241	156371	+	-1.4923	0.225787	3.07e-06	7.63e-05	39	28	24	16	1.9124	1.50244	0.747423	0.567795
Pja_TSC6629	Pjv1Scaffold_159	304678	304836	-	2.33107	1.17839	2.13e-13	2.33e-11	15	9	124	82	0.735539	0.482928	3.86168	2.90995
Pja_TSC6715	Pjv1Scaffold_16	2861133	2861173	-	2.21161	0.547078	1.12e-06	3.17e-05	11	5	89	39	0.539395	0.268293	2.77169	1.384
Pja_TSC6716	Pjv1Scaffold_16	2881395	2881476	+	2.05781	-0.46641	0.000259731	0.00322467	4	4	41	17	0.196144	0.214634	1.27685	0.603282
Pja_TSC6723	Pjv1Scaffold_16	2958551	2958838	+	-1.11475	3.83758	1.42e-13	1.62e-11	364	380	298	282	17.8491	20.3903	9.2805	10.0074
Pja_TSC6730	Pjv1Scaffold_16	3204347	3204473	+	1.19365	1.64528	3.4e-07	1.13e-05	32	33	141	111	1.56915	1.77073	4.39111	3.93908
Pja_TSC6788	Pjv1Scaffold_161	1090398	1090530	-	-1.08705	4.05362	2.63e-12	2.51e-10	399	456	368	315	19.5653	24.4683	11.4605	11.1785
Pja_TSC6804	Pjv1Scaffold_162	417963	418096	+	1.96781	-0.264949	1.07e-05	0.000221462	5	5	38	29	0.24518	0.268293	1.18342	1.02913
Pja_TSC6817	Pjv1Scaffold_162	1354404	1354452	-	1.4169	-0.344698	0.000870101	0.00843307	8	5	29	30	0.392288	0.268293	0.903136	1.06462
Pja_TSC6843	Pjv1Scaffold_163	208656	208994	+	1.00083	1.50268	4.12e-05	0.000700511	38	27	112	107	1.86337	1.44878	3.48797	3.79713
Pja_TSC6849	Pjv1Scaffold_163	432901	432987	-	-1.17707	1.10666	0.000115313	0.00165822	45	70	53	34	2.20662	3.7561	1.65056	1.20656
Pja_TSC6852	Pjv1Scaffold_163	641956	641985	+	1.26112	1.3884	2.3e-06	5.95e-05	28	24	128	84	1.37301	1.28781	3.98625	2.98092
Pja_TSC6860	Pjv1Scaffold_163	1072048	1072412	-	-1.18756	2.26529	4.95e-07	1.56e-05	111	147	88	103	5.44299	7.88782	2.74055	3.65518
Pja_TSC6885	Pjv1Scaffold_1631	120809	120854	+	2.17887	5.51867	1.71e-61	2.14e-58	321	287	2391	2240	15.7405	15.4	74.462	79.4913
Pja_TSC6896	Pjv1Scaffold_164	784132	784243	+	-1.93494	-0.626166	3.51e-06	8.59e-05	18	21	9	8	0.882647	1.12683	0.280283	0.283897
Pja_TSC6937	Pjv1Scaffold_165	150296	150395	-	1.25461	0.798079	0.000192371	0.00253896	25	9	79	58	1.2259	0.482928	2.46027	2.05826
Pja_TSC6951	Pjv1Scaffold_165	400278	400313	+	2.07369	1.26351	1.5e-12	1.47e-10	20	10	108	105	0.980719	0.536586	3.3634	3.72615
Pja_TSC6966	Pjv1Scaffold_165	866299	866411	-	-1.73038	-1.17669	0.000661344	0.0068192	11	13	7	5	0.539395	0.697562	0.217998	0.177436
Pja_TSC6971	Pjv1Scaffold_165	1010938	1010972	+	-1.2493	2.71581	2.01e-13	2.23e-11	181	177	132	122	8.87551	9.49758	4.11082	4.32944
Pja_TSC7001	Pjv1Scaffold_165	1557741	1557901	-	-1.02327	6.62606	1.02e-11	8.84e-10	2200	2722	2219	1905	107.879	146.059	69.1054	67.6031
Pja_TSC7047	Pjv1Scaffold_166	431994	432055	+	2.53946	1.10479	3.32e-15	4.7e-13	11	9	98	99	0.539395	0.482928	3.05198	3.51323
Pja_TSC7090	Pjv1Scaffold_166	1074395	1074482	+	4.82596	5.03886	1.18e-115	3.92e-112	53	28	1800	2026	2.59891	1.50244	56.0567	71.897
Pja_TSC7120	Pjv1Scaffold_166	1575599	1575704	+	1.25872	1.68745	2.91e-07	9.81e-06	41	24	151	112	2.01047	1.28781	4.70253	3.97456
Pja_TSC7125	Pjv1Scaffold_166	1621659	1622021	+	1.57555	4.74466	1.6e-30	7.06e-28	257	234	1257	1204	12.6022	12.5561	39.1463	42.7266
Pja_TSC7126	Pjv1Scaffold_166	1622081	1622259	+	1.27907	2.24089	1.79e-09	1.01e-07	54	42	191	200	2.64794	2.25366	5.94824	7.09744
Pja_TSC7143	Pjv1Scaffold_1668	22411	22431	+	1.17075	2.51133	1.71e-05	0.000332747	68	56	179	282	3.33444	3.00488	5.57453	10.0074
Pja_TSC7219	Pjv1Scaffold_167	1500046	1500118	-	-1.55016	0.225757	9.79e-06	0.000204889	42	26	25	14	2.05951	1.39512	0.778565	0.496821
Pja_TSC7242	Pjv1Scaffold_167	1961155	1961222	-	1.2297	1.5441	3.92e-06	9.36e-05	24	35	138	98	1.17686	1.87805	4.29768	3.47774
Pja_TSC7244	Pjv1Scaffold_167	1978531	1978582	-	1.87087	3.70562	1.23e-16	2.04e-14	138	64	587	635	6.76696	3.43415	18.2807	22.5344
Pja_TSC7269	Pjv1Scaffold_167	2181718	2181988	+	1.05481	2.8184	1.11e-09	6.56e-08	88	75	322	251	4.31516	4.0244	10.0279	8.90728
Pja_TSC7310	Pjv1Scaffold_168	1591491	1591515	+	-2.61556	-1.10456	1.63e-06	4.42e-05	14	16	3	5	0.686503	0.858538	0.0934278	0.177436
Pja_TSC7323	Pjv1Scaffold_1689	144189	144251	-	4.37358	5.23051	1.09e-65	1.49e-62	96	31	2175	2179	4.70745	1.66342	67.7352	77.3266
Pja_TSC7381	Pjv1Scaffold_169	1034366	1034517	+	-1.41117	3.02836	9.04e-09	4.29e-07	243	217	210	88	11.9157	11.6439	6.53995	3.12287
Pja_TSC7416	Pjv1Scaffold_169	1775361	1775474	-	-1.82183	-0.770277	6.99e-05	0.00108517	15	19	6	10	0.735539	1.01951	0.186856	0.354872
Pja_TSC7429	Pjv1Scaffold_1695	35070	35172	+	1.04074	5.16673	1.23e-12	1.22e-10	525	347	1670	1344	25.7439	18.6195	52.0082	47.6948
Pja_TSC7437	Pjv1Scaffold_17	58773	58982	-	-1.26564	1.50109	6.8e-08	2.66e-06	79	77	51	58	3.87384	4.13171	1.58827	2.05826
Pja_TSC7438	Pjv1Scaffold_17	59129	59394	-	-1.27646	2.37977	4.68e-10	3.04e-08	155	132	88	110	7.60057	7.08294	2.74055	3.90359
Pja_TSC7486	Pjv1Scaffold_17	900693	900740	-	1.99901	-0.690804	0.00020841	0.00270779	7	0	25	23	0.343252	0	0.778565	0.816205
Pja_TSC7503	Pjv1Scaffold_17	1425773	1425809	-	1.76844	-0.186586	0.000709003	0.00718102	11	1	47	23	0.539395	0.0536586	1.4637	0.816205
Pja_TSC7512	Pjv1Scaffold_17	1488078	1488433	-	2.25429	3.12432	1.61e-26	5.97e-24	52	53	388	451	2.54987	2.84391	12.0833	16.0047
Pja_TSC7547	Pjv1Scaffold_17	2112787	2112948	+	-1.11318	2.50179	1.57e-07	5.67e-06	135	163	108	124	6.61985	8.74636	3.3634	4.40041
Pja_TSC7581	Pjv1Scaffold_17	2817245	2817520	-	-1.02203	5.06534	3.87e-15	5.38e-13	880	812	702	698	43.1516	43.5708	21.8621	24.7701
Pja_TSC7612	Pjv1Scaffold_1701	16260	16555	-	1.09953	3.40458	2.77e-09	1.5e-07	129	113	548	337	6.32564	6.06342	17.0661	11.9592
Pja_TSC7617	Pjv1Scaffold_1707	33724	33733	-	2.15237	-0.404654	6.39e-06	0.000142772	5	3	30	31	0.24518	0.160976	0.934278	1.1001
Pja_TSC7630	Pjv1Scaffold_171	211404	211764	-	3.80314	3.46933	1.46e-82	2.57e-79	26	25	651	555	1.27493	1.34147	20.2738	19.6954
Pja_TSC7664	Pjv1Scaffold_171	892486	892610	-	1.14565	3.36936	1.28e-09	7.48e-08	107	123	404	451	5.24685	6.60001	12.5816	16.0047
Pja_TSC7740	Pjv1Scaffold_172	1560181	1560427	-	1.27697	2.90791	6.23e-10	3.91e-08	62	92	327	306	3.04023	4.93659	10.1836	10.8591
Pja_TSC7796	Pjv1Scaffold_174	760070	760115	+	1.44348	0.990458	8.25e-06	0.000177623	17	18	104	59	0.833611	0.965855	3.23883	2.09374
Pja_TSC7816	Pjv1Scaffold_175	121093	121201	-	2.40522	5.49521	6.77e-64	8.83e-61	247	275	2445	2231	12.1119	14.7561	76.1437	79.1719
Pja_TSC7817	Pjv1Scaffold_175	121321	121378	-	2.01968	-0.857672	0.000259436	0.00322293	3	3	21	21	0.147108	0.160976	0.653995	0.745231
Pja_TSC7828	Pjv1Scaffold_175	268321	268405	+	7.17485	-0.943263	1.54e-09	8.84e-08	0	0	22	23	0	0	0.685137	0.816205
Pja_TSC7898	Pjv1Scaffold_176	677769	677829	-	2.43612	-0.761024	1.86e-05	0.00035584	3	2	23	24	0.147108	0.107317	0.71628	0.851692
Pja_TSC7903	Pjv1Scaffold_176	868072	868119	-	-2.00729	-1.35032	0.000415956	0.00470591	11	11	4	5	0.539395	0.590245	0.12457	0.177436
Pja_TSC7936	Pjv1Scaffold_177	232122	232264	+	-1.23157	1.54974	1.75e-08	7.78e-07	81	79	63	52	3.97191	4.23903	1.96198	1.84533
Pja_TSC8028	Pjv1Scaffold_177	1375441	1375516	-	1.04209	0.842696	0.000983261	0.00925208	16	23	82	55	0.784575	1.23415	2.55369	1.9518
Pja_TSC8070	Pjv1Scaffold_178	1261371	1261474	+	-1.34313	2.28059	4.22e-13	4.44e-11	137	135	97	84	6.71793	7.24391	3.02083	2.98092
Pja_TSC8087	Pjv1Scaffold_179	353478	353701	+	1.07437	1.9466	7.77e-07	2.32e-05	41	45	171	136	2.01047	2.41464	5.32539	4.82626
Pja_TSC8089	Pjv1Scaffold_179	709658	709755	+	-1.2965	5.84215	3.12e-15	4.44e-13	1920	1182	1070	1030	94.149	63.4245	33.3226	36.5518
Pja_TSC8117	Pjv1Scaffold_18	389983	390025	+	1.0893	5.08809	2.27e-17	4.04e-15	428	373	1469	1395	20.9874	20.0147	45.7485	49.5046
Pja_TSC8129	Pjv1Scaffold_18	1474391	1474497	-	2.00578	4.88119	3.62e-48	3.02e-45	233	195	1493	1396	11.4254	10.4634	46.4959	49.5401
Pja_TSC8144	Pjv1Scaffold_18	2734080	2734142	+	-2.80262	-1.13628	5.1e-07	1.6e-05	13	17	4	3	0.637467	0.912197	0.12457	0.106462
Pja_TSC8198	Pjv1Scaffold_181	1047705	1047747	+	2.58809	-1.23773	0.000277632	0.00341787	3	0	17	15	0.147108	0	0.529424	0.532308
Pja_TSC8246	Pjv1Scaffold_183	793800	793892	-	1.47863	-0.0312224	0.000287995	0.00351804	10	6	46	30	0.49036	0.321952	1.43256	1.06462
Pja_TSC8251	Pjv1Scaffold_183	1141029	1141050	+	1.28029	2.79132	4.57e-11	3.51e-09	66	76	286	295	3.23637	4.07806	8.90679	10.4687
Pja_TSC8254	Pjv1Scaffold_183	1178377	1178459	+	1.1526	1.65564	1.24e-06	3.46e-05	34	33	125	126	1.66722	1.77073	3.89283	4.47139
Pja_TSC8347	Pjv1Scaffold_186	420588	420655	-	1.65762	1.29442	1.81e-09	1.01e-07	22	17	122	87	1.07879	0.912197	3.7994	3.08738
Pja_TSC8399	Pjv1Scaffold_188	325187	325317	-	-1.19125	0.472845	0.00088238	0.00852456	35	39	19	35	1.71626	2.09269	0.59171	1.24205
Pja_TSC8427	Pjv1Scaffold_188	978648	978701	-	3.03906	-1.34116	0.000239794	0.00302524	1	1	15	15	0.049036	0.0536586	0.467139	0.532308
Pja_TSC8528	Pjv1Scaffold_19	1706584	1706611	-	-2.13262	-0.929036	2.82e-05	0.000503989	21	11	4	8	1.02975	0.590245	0.12457	0.283897
Pja_TSC8544	Pjv1Scaffold_19	1991462	1991608	-	-1.29034	0.493615	3.18e-05	0.000559876	35	42	26	27	1.71626	2.25366	0.809708	0.958154
Pja_TSC8568	Pjv1Scaffold_19	2473596	2473764	+	-1.06894	4.04337	3.88e-08	1.59e-06	346	495	365	319	16.9664	26.561	11.3671	11.3204
Pja_TSC8569	Pjv1Scaffold_19	2473826	2473913	+	-1.5145	-0.437074	0.000147761	0.00204456	19	22	10	14	0.931683	1.18049	0.311426	0.496821
Pja_TSC8577	Pjv1Scaffold_19	2758265	2758353	+	-1.25727	0.686449	0.000437742	0.00490984	45	43	20	41	2.20662	2.30732	0.622852	1.45497
Pja_TSC8591	Pjv1Scaffold_19	2920928	2921047	+	-1.07144	1.70516	2.53e-05	0.000461308	71	99	69	68	3.48155	5.3122	2.14884	2.41313
Pja_TSC8595	Pjv1Scaffold_19	2972027	2972220	-	1.59081	0.644942	1.12e-06	3.18e-05	11	14	71	57	0.539395	0.751221	2.21113	2.02277
Pja_TSC8596	Pjv1Scaffold_19	2972700	2972759	-	2.09071	-1.02021	0.000701799	0.00712381	1	4	20	17	0.049036	0.214634	0.622852	0.603282
Pja_TSC8619	Pjv1Scaffold_190	858973	859081	+	1.39238	0.642363	1.99e-05	0.00037645	16	12	60	64	0.784575	0.643903	1.86856	2.27118
Pja_TSC8631	Pjv1Scaffold_190	1487779	1487998	-	1.28225	1.19878	5.53e-06	0.000125789	30	15	94	90	1.47108	0.804879	2.92741	3.19385
Pja_TSC8656	Pjv1Scaffold_192	198997	199096	+	-2.15042	0.325525	4.84e-08	1.94e-06	57	26	17	14	2.79505	1.39512	0.529424	0.496821
Pja_TSC8657	Pjv1Scaffold_192	199158	199226	+	-2.41207	-1.23936	1.54e-05	0.000304015	11	15	4	4	0.539395	0.804879	0.12457	0.141949
Pja_TSC8673	Pjv1Scaffold_192	602422	602636	+	-1.1139	4.48014	2.2e-15	3.21e-13	665	498	470	431	32.6089	26.722	14.637	15.295
Pja_TSC8696	Pjv1Scaffold_192	1467539	1467638	-	1.45941	0.697468	6.38e-06	0.000142631	13	15	76	55	0.637467	0.804879	2.36684	1.9518
Pja_TSC8729	Pjv1Scaffold_194	568496	568576	-	3.43746	4.4336	1.51e-95	3.49e-92	63	67	1229	1147	3.08926	3.59513	38.2743	40.7038
Pja_TSC8731	Pjv1Scaffold_194	1109107	1109201	+	-1.45922	1.26672	2.85e-09	1.54e-07	70	69	41	44	3.43252	3.70244	1.27685	1.56144
Pja_TSC8749	Pjv1Scaffold_195	213099	213149	-	-2.13184	-1.27651	0.000156761	0.00214144	12	12	4	5	0.588431	0.643903	0.12457	0.177436
Pja_TSC8835	Pjv1Scaffold_197	1261649	1261749	+	1.0601	2.26578	1.95e-06	5.16e-05	72	38	198	186	3.53059	2.03903	6.16624	6.60062
Pja_TSC8857	Pjv1Scaffold_198	1032412	1032493	-	1.57501	0.120304	5.2e-05	0.000850611	8	9	43	43	0.392288	0.482928	1.33913	1.52595
Pja_TSC8898	Pjv1Scaffold_2	306119	306209	-	1.67964	-0.363968	0.000230664	0.00293596	6	5	28	32	0.294216	0.268293	0.871993	1.13559
Pja_TSC8964	Pjv1Scaffold_2	2922967	2923113	+	1.36321	4.43015	4.16e-18	7.75e-16	267	175	977	924	13.0926	9.39026	30.4263	32.7902
Pja_TSC9003	Pjv1Scaffold_200	116918	117051	-	-2.02926	-0.902895	2.31e-05	0.000426361	17	15	8	5	0.833611	0.804879	0.249141	0.177436
Pja_TSC9004	Pjv1Scaffold_200	117926	118040	-	-1.08507	2.52695	7.06e-09	3.46e-07	155	147	113	126	7.60057	7.88782	3.51911	4.47139
Pja_TSC9008	Pjv1Scaffold_200	242175	242363	-	1.68013	2.43834	6.49e-17	1.13e-14	51	38	246	234	2.50083	2.03903	7.66108	8.304
Pja_TSC9013	Pjv1Scaffold_200	286189	286250	-	1.36643	0.0391518	0.000556915	0.00596067	12	6	48	31	0.588431	0.321952	1.49485	1.1001
Pja_TSC9068	Pjv1Scaffold_200	872936	873010	-	-1.64407	-0.0629022	2.58e-05	0.000467881	24	32	12	18	1.17686	1.71708	0.373711	0.638769
Pja_TSC9069	Pjv1Scaffold_200	873150	873218	-	-1.19212	1.17893	5.5e-06	0.000125159	56	66	44	46	2.74601	3.54147	1.37027	1.63241
Pja_TSC9091	Pjv1Scaffold_200	1385726	1385774	-	1.23208	0.828965	8.98e-05	0.00133222	19	16	86	54	0.931683	0.858538	2.67826	1.91631
Pja_TSC9103	Pjv1Scaffold_200	1502518	1502584	-	-1.4734	6.80984	1.91e-22	5.17e-20	3461	2754	1720	2000	169.713	147.776	53.5653	70.9744
Pja_TSC9127	Pjv1Scaffold_201	507135	507206	+	2.17637	1.15835	1.05e-12	1.05e-10	16	10	117	83	0.784575	0.536586	3.64368	2.94544
Pja_TSC9160	Pjv1Scaffold_202	1111289	1111401	+	-1.67584	0.978494	4.45e-08	1.8e-06	49	70	32	31	2.40276	3.7561	0.996563	1.1001
Pja_TSC9167	Pjv1Scaffold_202	1153439	1153470	+	-1.3889	-0.132249	0.000119411	0.00171306	24	26	14	18	1.17686	1.39512	0.435996	0.638769
Pja_TSC9205	Pjv1Scaffold_2038	10416	10422	+	1.44952	0.414678	0.000310284	0.00372515	13	10	42	63	0.637467	0.536586	1.30799	2.23569
Pja_TSC9206	Pjv1Scaffold_2038	11484	11563	+	1.15927	1.00725	0.000557788	0.00596231	29	13	69	87	1.42204	0.697562	2.14884	3.08738
Pja_TSC9208	Pjv1Scaffold_204	6847	7096	-	2.98969	1.49706	9.09e-18	1.64e-15	3	17	135	136	0.147108	0.912197	4.20425	4.82626
Pja_TSC9227	Pjv1Scaffold_204	725526	725546	+	1.04332	2.13031	1.7e-07	6.09e-06	54	46	187	161	2.64794	2.4683	5.82367	5.71344
Pja_TSC9262	Pjv1Scaffold_204	1233841	1233882	-	1.26292	0.838778	0.000206206	0.00268497	27	8	76	65	1.32397	0.429269	2.36684	2.30667
Pja_TSC9304	Pjv1Scaffold_205	964321	964367	-	-1.31503	-0.0532968	0.000460777	0.00512229	24	28	14	21	1.17686	1.50244	0.435996	0.745231
Pja_TSC9308	Pjv1Scaffold_205	1027880	1027950	-	1.03371	3.80699	3.99e-12	3.73e-10	191	143	619	532	9.36587	7.67318	19.2773	18.8792
Pja_TSC9415	Pjv1Scaffold_207	1273788	1273848	-	-1.22259	1.29638	3.52e-05	0.000609535	51	82	52	45	2.50083	4.40001	1.61942	1.59692
Pja_TSC9465	Pjv1Scaffold_209	867889	868072	-	1.21194	1.35605	7.79e-06	0.000168929	22	30	118	87	1.07879	1.60976	3.67483	3.08738
Pja_TSC9472	Pjv1Scaffold_209	1105957	1106029	-	1.47251	0.549011	1.48e-05	0.000292506	16	9	57	60	0.784575	0.482928	1.77513	2.12923
Pja_TSC9479	Pjv1Scaffold_21	137126	137160	-	2.84474	-1.04944	5.35e-05	0.000870225	3	0	15	23	0.147108	0	0.467139	0.816205
Pja_TSC9480	Pjv1Scaffold_21	137351	137589	-	-1.95884	3.99036	2.14e-36	1.37e-33	561	421	245	181	27.5092	22.5903	7.62994	6.42318
Pja_TSC9544	Pjv1Scaffold_21	3162656	3162717	-	-2.72338	0.265245	6.26e-11	4.68e-09	32	54	13	9	1.56915	2.89757	0.404854	0.319385
Pja_TSC9682	Pjv1Scaffold_214	23633	23665	+	-1.74306	2.00122	7.53e-16	1.15e-13	141	105	59	64	6.91407	5.63416	1.83741	2.27118
Pja_TSC9683	Pjv1Scaffold_214	60017	60061	+	-1.83985	4.18172	1.18e-33	6.59e-31	529	559	260	253	25.94	29.9952	8.09708	8.97826
Pja_TSC9686	Pjv1Scaffold_214	313318	313505	-	7.14079	-0.971556	1.19e-09	6.98e-08	0	0	24	20	0	0	0.747423	0.709744
Pja_TSC9687	Pjv1Scaffold_214	314406	314508	-	4.6525	7.14815	4.42e-216	3.31e-212	205	196	8627	8336	10.0524	10.5171	268.667	295.821
Pja_TSC9746	Pjv1Scaffold_215	417188	417304	+	-2.31878	-0.292583	2.3e-09	1.27e-07	28	26	7	11	1.37301	1.39512	0.217998	0.390359
Pja_TSC9754	Pjv1Scaffold_215	952625	952681	+	1.30841	1.59787	9.72e-08	3.66e-06	27	32	139	109	1.32397	1.71708	4.32882	3.8681
Pja_TSC9782	Pjv1Scaffold_215	1368685	1368857	-	1.08631	0.713236	0.00105622	0.00981559	26	9	68	57	1.27493	0.482928	2.1177	2.02277
Pja_TSC9784	Pjv1Scaffold_215	1393200	1393386	+	-1.10903	1.0795	0.000129841	0.00184418	46	65	43	44	2.25565	3.48781	1.33913	1.56144
Pja_TSC9797	Pjv1Scaffold_215	1577881	1577993	-	1.63754	3.41883	2.01e-22	5.4e-20	85	99	515	454	4.16806	5.3122	16.0384	16.1112
Pja_TSC9815	Pjv1Scaffold_216	1109447	1109479	+	-1.00578	8.26286	1.4e-11	1.15e-09	7743	7561	5885	6851	379.685	405.713	183.274	243.123
Pja_TSC9872	Pjv1Scaffold_218	659276	659427	-	2.95695	1.45528	4.03e-19	8.53e-17	17	3	153	111	0.833611	0.160976	4.76482	3.93908
Pja_TSC9898	Pjv1Scaffold_218	974951	975026	-	-3.09222	0.0615312	2.07e-13	2.28e-11	48	30	4	11	2.35373	1.60976	0.12457	0.390359
Pja_TSC9934	Pjv1Scaffold_219	375592	375729	+	1.55834	0.0948371	0.000240566	0.0030337	14	3	39	45	0.686503	0.160976	1.21456	1.59692
Pja_TSC9950	Pjv1Scaffold_219	972869	972922	-	10.9364	5.01499	8.63e-248	8.64e-244	1	0	2099	1820	0.049036	0	65.3683	64.5867
Pja_TSC9972	Pjv1Scaffold_22	616033	616148	+	1.01415	0.949159	0.000312315	0.00374654	23	20	81	66	1.12783	1.07317	2.52255	2.34215
Pja_TSC9983	Pjv1Scaffold_22	983786	983837	+	1.27739	0.603464	0.000150764	0.00207559	20	9	68	51	0.980719	0.482928	2.1177	1.80985
Pja_TSC10038	Pjv1Scaffold_220	292987	293081	+	-2.964	-1.20251	1.09e-07	4.04e-06	15	14	3	3	0.735539	0.751221	0.0934278	0.106462
Pja_TSC10054	Pjv1Scaffold_220	923331	923491	+	-1.01537	3.77513	4.3e-12	3.99e-10	344	352	308	274	16.8684	18.8878	9.59192	9.72349
Pja_TSC10089	Pjv1Scaffold_221	694842	694881	+	1.02194	4.39788	7.33e-14	8.64e-12	286	224	925	817	14.0243	12.0195	28.8069	28.993
Pja_TSC10148	Pjv1Scaffold_221	1527406	1527491	+	-1.00023	5.72117	1.18e-16	1.97e-14	1450	1201	1172	1056	71.1021	64.444	36.4991	37.4745
Pja_TSC10164	Pjv1Scaffold_2213	4159	4342	+	1.06837	3.17313	0.000188474	0.00250072	128	81	535	219	6.2766	4.34635	16.6613	7.77169
Pja_TSC10181	Pjv1Scaffold_222	531485	531702	+	-1.18964	3.91417	4.82e-14	5.72e-12	377	420	341	254	18.4866	22.5366	10.6196	9.01374
Pja_TSC10216	Pjv1Scaffold_223	213051	213136	-	1.29019	0.186818	0.000487459	0.00536133	10	11	43	44	0.49036	0.590245	1.33913	1.56144
Pja_TSC10244	Pjv1Scaffold_223	611087	611178	-	-1.20246	2.78433	4.28e-11	3.29e-09	173	197	142	130	8.48322	10.5707	4.42225	4.61333
Pja_TSC10385	Pjv1Scaffold_226	1142952	1143098	-	1.06891	1.92692	1.73e-06	4.64e-05	41	44	176	127	2.01047	2.36098	5.4811	4.50687
Pja_TSC10396	Pjv1Scaffold_227	761797	761900	-	1.03615	1.19974	0.000212851	0.00275121	27	24	109	69	1.32397	1.28781	3.39454	2.44862
Pja_TSC10407	Pjv1Scaffold_228	526813	526871	+	1.41433	0.276758	7.88e-05	0.00119432	13	8	53	42	0.637467	0.429269	1.65056	1.49046
Pja_TSC10416	Pjv1Scaffold_228	1136672	1136793	-	9.84692	1.4526	1.69e-32	8.61e-30	0	0	117	167	0	0	3.64368	5.92636
Pja_TSC10417	Pjv1Scaffold_228	1140976	1140987	+	11.4315	2.94242	1.58e-100	4.3e-97	0	0	495	375	0	0	15.4156	13.3077
Pja_TSC10532	Pjv1Scaffold_230	79739	79885	+	1.74571	-0.00381655	1.76e-05	0.000339547	8	6	44	36	0.392288	0.321952	1.37027	1.27754
Pja_TSC10556	Pjv1Scaffold_231	887230	887301	+	1.17886	1.63163	6.68e-07	2.03e-05	37	28	140	109	1.81433	1.50244	4.35996	3.8681
Pja_TSC10571	Pjv1Scaffold_232	68167	68705	-	1.14408	2.52202	7.91e-05	0.00119764	97	31	251	218	4.75649	1.66342	7.81679	7.73621
Pja_TSC10602	Pjv1Scaffold_232	630676	630718	-	2.17637	-0.961749	0.00059436	0.00624869	2	3	15	24	0.0980719	0.160976	0.467139	0.851692
Pja_TSC10607	Pjv1Scaffold_232	671114	671151	+	-1.54495	0.191368	2.38e-06	6.13e-05	31	35	19	19	1.52011	1.87805	0.59171	0.674256
Pja_TSC10631	Pjv1Scaffold_233	76629	76802	+	1.00472	1.93424	4.77e-05	0.000792116	39	49	185	117	1.9124	2.62927	5.76138	4.152
Pja_TSC10637	Pjv1Scaffold_233	333876	334167	+	-1.0243	3.40782	1.04e-11	8.96e-10	273	270	240	211	13.3868	14.4878	7.47423	7.4878
Pja_TSC10640	Pjv1Scaffold_233	418252	418353	+	-1.18241	0.459289	0.000152044	0.00208709	35	38	24	30	1.71626	2.03903	0.747423	1.06462
Pja_TSC10671	Pjv1Scaffold_234	704838	704896	+	-1.09359	5.18615	7.49e-13	7.67e-11	838	1019	809	673	41.0921	54.6781	25.1944	23.8829
Pja_TSC10736	Pjv1Scaffold_236	929625	929880	-	-1.11134	1.8349	9.65e-06	0.000202463	82	106	94	55	4.02095	5.68781	2.92741	1.9518
Pja_TSC10746	Pjv1Scaffold_236	1167541	1167705	-	1.50599	3.18803	3e-20	7.05e-18	89	79	436	370	4.3642	4.23903	13.5782	13.1303
Pja_TSC10753	Pjv1Scaffold_236	1271729	1271772	-	2.23759	-1.17113	0.000692977	0.00704855	2	2	17	16	0.0980719	0.107317	0.529424	0.567795
Pja_TSC10801	Pjv1Scaffold_237	734418	734537	-	1.53236	-0.362385	0.000653054	0.00675227	6	6	27	32	0.294216	0.321952	0.84085	1.13559
Pja_TSC10820	Pjv1Scaffold_238	417334	417524	-	4.09939	-0.00302445	1.72e-13	1.95e-11	0	3	51	41	0	0.160976	1.58827	1.45497
Pja_TSC10827	Pjv1Scaffold_238	745003	745242	+	1.08298	0.721809	0.000502656	0.00549227	16	19	73	53	0.784575	1.01951	2.27341	1.88082
Pja_TSC10840	Pjv1Scaffold_238	951893	951955	+	1.84206	-0.366003	6.57e-05	0.00103071	8	2	29	32	0.392288	0.107317	0.903136	1.13559
Pja_TSC10842	Pjv1Scaffold_238	986786	986885	+	1.00482	2.44288	8.84e-07	2.6e-05	73	55	206	224	3.57962	2.95122	6.41538	7.94913
Pja_TSC10870	Pjv1Scaffold_24	41473	41529	-	9.46707	1.11785	2.26e-31	1.09e-28	0	0	140	84	0	0	4.35996	2.98092
Pja_TSC10883	Pjv1Scaffold_24	499666	499698	-	2.35796	-1.08163	0.000209483	0.00271938	2	2	23	13	0.0980719	0.107317	0.71628	0.461333
Pja_TSC10895	Pjv1Scaffold_24	850200	850382	-	-1.14647	4.35385	5.04e-13	5.23e-11	503	562	397	414	24.6651	30.1561	12.3636	14.6917
Pja_TSC10934	Pjv1Scaffold_24	2241716	2241862	+	1.40743	3.95917	6.53e-19	1.34e-16	172	136	676	692	8.43418	7.29757	21.0524	24.5571
Pja_TSC10937	Pjv1Scaffold_24	2291738	2291909	-	2.68608	1.67976	8.97e-21	2.21e-18	15	13	147	157	0.735539	0.697562	4.57796	5.57149
Pja_TSC10956	Pjv1Scaffold_24	2561301	2561408	-	-1.09957	0.432323	0.000146462	0.00202979	36	34	30	25	1.76529	1.82439	0.934278	0.88718
Pja_TSC10976	Pjv1Scaffold_24	2874493	2874584	-	1.37644	0.814903	6.47e-06	0.000143918	14	18	77	64	0.686503	0.965855	2.39798	2.27118
Pja_TSC11118	Pjv1Scaffold_242	916405	916478	+	-1.69084	-0.851169	0.000210924	0.00273083	15	16	9	7	0.735539	0.858538	0.280283	0.24841
Pja_TSC11154	Pjv1Scaffold_244	1304201	1304509	-	1.91373	3.1139	5.68e-23	1.66e-20	64	63	385	418	3.1383	3.38049	11.9899	14.8336
Pja_TSC11228	Pjv1Scaffold_245	1191031	1191252	-	1.6907	1.62904	1.91e-10	1.31e-08	25	24	126	140	1.2259	1.28781	3.92397	4.96821
Pja_TSC11233	Pjv1Scaffold_245	1271221	1271254	+	7.17394	-0.943758	1.3e-09	7.53e-08	0	0	23	22	0	0	0.71628	0.780718
Pja_TSC11234	Pjv1Scaffold_245	1271710	1271814	+	8.86478	0.556369	4.68e-26	1.69e-23	0	0	78	68	0	0	2.42912	2.41313
Pja_TSC11250	Pjv1Scaffold_246	87367	87441	-	6.77546	-1.27328	2.59e-07	8.86e-06	0	0	15	19	0	0	0.467139	0.674256
Pja_TSC11251	Pjv1Scaffold_246	119459	119591	-	2.73936	0.365343	3.01e-09	1.61e-07	0	10	59	56	0	0.536586	1.83741	1.98728
Pja_TSC11252	Pjv1Scaffold_246	178174	178376	-	2.03625	2.03067	9.78e-16	1.46e-13	32	22	174	197	1.56915	1.18049	5.41881	6.99098
Pja_TSC11266	Pjv1Scaffold_247	141624	141679	-	1.58873	0.744697	1.04e-05	0.000215925	10	17	61	76	0.49036	0.912197	1.8997	2.69703
Pja_TSC11300	Pjv1Scaffold_247	794183	794233	+	1.32662	0.0816769	0.000388679	0.00445438	10	9	46	35	0.49036	0.482928	1.43256	1.24205
Pja_TSC11301	Pjv1Scaffold_247	794263	794365	+	1.47147	-0.0321125	0.000710909	0.00719564	8	8	49	27	0.392288	0.429269	1.52599	0.958154
Pja_TSC11316	Pjv1Scaffold_247	1194420	1194488	-	1.49357	0.511277	2.09e-05	0.000392987	14	10	54	60	0.686503	0.536586	1.6817	2.12923
Pja_TSC11342	Pjv1Scaffold_249	212072	212178	+	-1.40694	2.39716	1.1e-11	9.27e-10	135	163	96	94	6.61985	8.74636	2.98969	3.3358
Pja_TSC11350	Pjv1Scaffold_249	315249	315386	+	1.80899	5.00737	6.09e-40	4.35e-37	296	227	1736	1359	14.5146	12.1805	54.0636	48.2271
Pja_TSC11389	Pjv1Scaffold_25	57531	57578	+	3.75856	1.36544	1.38e-27	5.39e-25	5	6	134	121	0.24518	0.321952	4.17311	4.29395
Pja_TSC11390	Pjv1Scaffold_25	57624	57689	+	9.46851	1.11024	9.29e-34	5.26e-31	0	0	108	113	0	0	3.3634	4.01005
Pja_TSC11391	Pjv1Scaffold_25	117442	117475	+	3.91736	0.714308	2.66e-19	5.78e-17	2	4	91	67	0.0980719	0.214634	2.83398	2.37764
Pja_TSC11396	Pjv1Scaffold_25	190654	190743	+	2.39328	-0.38709	3.53e-06	8.62e-05	6	1	29	34	0.294216	0.0536586	0.903136	1.20656
Pja_TSC11398	Pjv1Scaffold_25	266558	266819	+	1.42014	2.65401	8.57e-10	5.21e-08	73	47	347	200	3.57962	2.52196	10.8065	7.09744
Pja_TSC11415	Pjv1Scaffold_25	785086	785094	+	1.57616	-0.439602	0.000618458	0.00644077	6	5	31	25	0.294216	0.268293	0.965421	0.88718
Pja_TSC11451	Pjv1Scaffold_25	1456602	1456785	+	1.1916	1.46176	3.72e-06	8.94e-05	32	25	131	90	1.56915	1.34147	4.07968	3.19385
Pja_TSC11454	Pjv1Scaffold_25	1581586	1581703	+	1.25608	1.09166	5.04e-06	0.000115868	23	19	96	74	1.12783	1.01951	2.98969	2.62605
Pja_TSC11504	Pjv1Scaffold_25	3124601	3124703	-	1.09667	1.09137	0.000232346	0.00294986	32	14	84	81	1.56915	0.751221	2.61598	2.87446
Pja_TSC11591	Pjv1Scaffold_254	3841	4120	+	-1.2839	1.7678	3.44e-08	1.44e-06	84	104	73	58	4.11902	5.5805	2.27341	2.05826
Pja_TSC11604	Pjv1Scaffold_254	471115	471231	-	5.40324	0.666284	2.78e-21	6.89e-19	1	1	97	60	0.049036	0.0536586	3.02083	2.12923
Pja_TSC11652	Pjv1Scaffold_256	505186	505338	-	-1.08056	5.38388	1.5e-10	1.05e-08	1153	987	736	944	56.5385	52.9611	22.921	33.4999
Pja_TSC11654	Pjv1Scaffold_256	767316	767492	+	1.09867	0.808023	0.000569662	0.00605475	15	22	66	68	0.735539	1.18049	2.05541	2.41313
Pja_TSC11686	Pjv1Scaffold_257	485356	485475	+	-1.00614	1.5515	9.3e-05	0.0013736	63	87	71	56	3.08926	4.6683	2.21113	1.98728
Pja_TSC11702	Pjv1Scaffold_257	1072365	1072416	-	-3.84412	-1.342	4.62e-09	2.37e-07	13	15	1	2	0.637467	0.804879	0.0311426	0.0709744
Pja_TSC11744	Pjv1Scaffold_258	441138	441266	+	1.00935	2.87784	1.91e-09	1.06e-07	94	80	317	274	4.60938	4.29269	9.87221	9.72349
Pja_TSC11750	Pjv1Scaffold_258	588358	588361	-	1.47087	3.75959	2.08e-13	2.28e-11	100	155	680	530	4.9036	8.31709	21.177	18.8082
Pja_TSC11756	Pjv1Scaffold_258	849710	849835	+	2.19211	0.141719	5.3e-07	1.66e-05	6	6	41	52	0.294216	0.321952	1.27685	1.84533
Pja_TSC11766	Pjv1Scaffold_258	1036782	1037011	+	-1.93164	5.92101	3.16e-52	2.97e-49	1795	1821	849	754	88.0195	97.7124	26.4401	26.7573
Pja_TSC11827	Pjv1Scaffold_26	749690	749739	+	2.21837	1.13603	6.27e-13	6.47e-11	18	7	107	90	0.882647	0.37561	3.33226	3.19385
Pja_TSC11897	Pjv1Scaffold_26	2150880	2151006	+	1.42929	0.0115519	0.000322557	0.00383416	10	7	47	31	0.49036	0.37561	1.4637	1.1001
Pja_TSC11938	Pjv1Scaffold_260	604559	604715	-	1.01227	1.40221	4.26e-05	0.000720414	33	27	104	100	1.61819	1.44878	3.23883	3.54872
Pja_TSC11957	Pjv1Scaffold_261	1263545	1263612	-	-1.7296	-1.17542	0.000799875	0.00791597	10	14	5	7	0.49036	0.751221	0.155713	0.24841
Pja_TSC11960	Pjv1Scaffold_2610	1495	1949	+	-1.41841	0.736663	3.34e-05	0.000583121	49	46	20	39	2.40276	2.4683	0.622852	1.384
Pja_TSC11962	Pjv1Scaffold_2617	10873	10925	-	-1.00208	0.567409	0.000535416	0.00578288	39	36	32	31	1.9124	1.93171	0.996563	1.1001
Pja_TSC11964	Pjv1Scaffold_262	98532	98635	-	-1.64802	-0.0191312	1.52e-06	4.15e-05	31	27	15	16	1.52011	1.44878	0.467139	0.567795
Pja_TSC11983	Pjv1Scaffold_262	1316065	1316159	-	1.07555	2.55216	9.76e-09	4.59e-07	65	68	244	229	3.18734	3.64879	7.5988	8.12656
Pja_TSC11999	Pjv1Scaffold_264	1120030	1120180	-	1.23021	0.316397	0.00051398	0.00559158	15	9	46	49	0.735539	0.482928	1.43256	1.73887
Pja_TSC12035	Pjv1Scaffold_266	69072	69170	-	-1.71016	2.52932	1.86e-17	3.32e-15	166	182	84	95	8.13997	9.76587	2.61598	3.37128
Pja_TSC12048	Pjv1Scaffold_266	328415	328734	-	1.37158	2.95392	2.2e-12	2.13e-10	92	61	400	271	4.51131	3.27318	12.457	9.61703
Pja_TSC12068	Pjv1Scaffold_266	1283717	1283786	+	-3.73913	1.4294	6.01e-31	2.82e-28	122	92	24	3	5.98239	4.93659	0.747423	0.106462
Pja_TSC12115	Pjv1Scaffold_27	224119	224320	-	1.39353	1.12994	1.78e-06	4.76e-05	21	19	109	70	1.02975	1.01951	3.39454	2.4841
Pja_TSC12147	Pjv1Scaffold_27	1546787	1546816	+	6.68723	-1.34328	7.35e-07	2.21e-05	0	0	15	17	0	0	0.467139	0.603282
Pja_TSC12185	Pjv1Scaffold_27	2533647	2533749	+	2.41139	-0.783845	5.66e-05	0.000910092	4	1	20	26	0.196144	0.0536586	0.622852	0.922667
Pja_TSC12187	Pjv1Scaffold_27	2540496	2540712	-	1.80029	0.941965	7.72e-07	2.31e-05	23	5	81	82	1.12783	0.268293	2.52255	2.90995
Pja_TSC12200	Pjv1Scaffold_27	2815815	2815894	+	1.14676	1.89845	2.4e-05	0.000441144	58	23	153	146	2.84409	1.23415	4.76482	5.18113
Pja_TSC12221	Pjv1Scaffold_270	662817	663063	+	1.06897	0.706398	0.000583358	0.00617379	22	13	66	58	1.07879	0.697562	2.05541	2.05826
Pja_TSC12239	Pjv1Scaffold_271	100519	100589	+	1.20797	0.302855	0.000366134	0.00425282	14	10	52	42	0.686503	0.536586	1.61942	1.49046
Pja_TSC12264	Pjv1Scaffold_271	847893	848004	-	1.87717	0.348621	4.67e-07	1.49e-05	13	4	58	48	0.637467	0.214634	1.80627	1.70338
Pja_TSC12311	Pjv1Scaffold_273	160366	160375	+	1.61144	2.37282	2.29e-06	5.94e-05	73	17	226	226	3.57962	0.912197	7.03823	8.0201
Pja_TSC12329	Pjv1Scaffold_273	931381	931578	-	-1.10247	1.71816	8.02e-06	0.000173509	73	100	76	61	3.57962	5.36586	2.36684	2.16472
Pja_TSC12362	Pjv1Scaffold_274	615923	616125	+	1.10137	1.37084	9.3e-06	0.000196845	32	24	110	93	1.56915	1.28781	3.42569	3.30031
Pja_TSC12365	Pjv1Scaffold_274	660022	660076	-	-2.15231	1.27514	2.86e-18	5.55e-16	83	78	35	26	4.06998	4.18537	1.08999	0.922667
Pja_TSC12452	Pjv1Scaffold_277	124965	125012	-	1.21189	1.45232	1.01e-06	2.92e-05	29	27	113	106	1.42204	1.44878	3.51911	3.76164
Pja_TSC12512	Pjv1Scaffold_277	1387358	1387527	-	1.01933	0.978587	0.000472376	0.00521838	29	15	77	73	1.42204	0.804879	2.39798	2.59056
Pja_TSC12555	Pjv1Scaffold_279	449246	449384	+	-1.74537	1.24558	6.79e-11	5.03e-09	73	73	50	24	3.57962	3.91708	1.55713	0.851692
Pja_TSC12585	Pjv1Scaffold_28	459630	459688	+	-1.3621	-0.327084	0.000513595	0.00558942	27	16	16	12	1.32397	0.858538	0.498282	0.425846
Pja_TSC12602	Pjv1Scaffold_28	723200	723271	-	4.05607	-1.27439	2.57e-06	6.56e-05	1	0	19	14	0.049036	0	0.59171	0.496821
Pja_TSC12606	Pjv1Scaffold_28	823824	823888	-	-1.52401	-0.799901	0.00101781	0.00951748	14	17	9	9	0.686503	0.912197	0.280283	0.319385
Pja_TSC12724	Pjv1Scaffold_280	1246805	1246884	+	-1.22595	7.36636	9.71e-21	2.35e-18	4176	4444	3174	3048	204.774	238.459	98.8466	108.165
Pja_TSC12790	Pjv1Scaffold_283	48181	48228	+	1.4481	-0.1329	0.000962729	0.00911027	5	10	42	28	0.24518	0.536586	1.30799	0.993641
Pja_TSC12807	Pjv1Scaffold_283	790283	790433	+	-1.19932	0.633394	9.26e-05	0.00136856	36	47	31	30	1.76529	2.52196	0.965421	1.06462
Pja_TSC12893	Pjv1Scaffold_286	667152	667269	-	1.52575	0.410934	9.5e-05	0.00140038	16	6	47	59	0.784575	0.321952	1.4637	2.09374
Pja_TSC12894	Pjv1Scaffold_286	669949	670008	+	2.5782	-0.649853	4.11e-06	9.73e-05	3	2	30	22	0.147108	0.107317	0.934278	0.780718
Pja_TSC12897	Pjv1Scaffold_286	705140	705294	+	-1.18253	0.621426	6.11e-05	0.000970279	38	44	34	27	1.86337	2.36098	1.05885	0.958154
Pja_TSC12907	Pjv1Scaffold_287	181122	181230	+	1.10191	4.9109	8.79e-17	1.51e-14	401	304	1346	1196	19.6634	16.3122	41.9179	42.4427
Pja_TSC12970	Pjv1Scaffold_289	980526	980602	-	1.87085	2.24128	5.13e-19	1.07e-16	34	35	229	198	1.66722	1.87805	7.13166	7.02646
Pja_TSC12972	Pjv1Scaffold_289	1050232	1050352	-	2.7753	-0.762656	4.01e-06	9.53e-05	3	1	24	24	0.147108	0.0536586	0.747423	0.851692
Pja_TSC12996	Pjv1Scaffold_29	445071	445268	+	-1.4742	2.97563	3.53e-15	4.96e-13	203	245	151	123	9.9543	13.1464	4.70253	4.36492
Pja_TSC12997	Pjv1Scaffold_29	445331	445397	+	-1.82878	0.508278	1.96e-06	5.18e-05	31	57	21	21	1.52011	3.05854	0.653995	0.745231
Pja_TSC12998	Pjv1Scaffold_29	581779	581831	+	1.41999	0.212864	0.000576087	0.00610575	9	11	37	53	0.441324	0.590245	1.15228	1.88082
Pja_TSC13032	Pjv1Scaffold_29	1964714	1964997	-	-2.08364	3.13588	3.26e-19	6.99e-17	240	317	95	126	11.7686	17.0098	2.95855	4.47139
Pja_TSC13067	Pjv1Scaffold_290	831621	831663	+	-1.04432	7.05049	3.96e-10	2.63e-08	4267	2503	2927	2544	209.236	134.308	91.1544	90.2794
Pja_TSC13069	Pjv1Scaffold_290	856013	856153	-	-1.93409	0.30419	2.22e-07	7.76e-06	36	42	11	23	1.76529	2.25366	0.342569	0.816205
Pja_TSC13104	Pjv1Scaffold_292	21383	21401	+	2.53015	-0.464877	1.12e-06	3.18e-05	4	2	33	27	0.196144	0.107317	1.02771	0.958154
Pja_TSC13110	Pjv1Scaffold_292	249220	249330	+	-1.30835	4.65424	2.97e-19	6.42e-17	712	650	439	482	34.9136	34.8781	13.6716	17.1048
Pja_TSC13211	Pjv1Scaffold_295	312401	312584	-	-1.20651	0.311256	0.000299423	0.00362227	31	35	21	27	1.52011	1.87805	0.653995	0.958154
Pja_TSC13245	Pjv1Scaffold_297	958111	958201	+	-1.93563	0.386471	3.54e-08	1.47e-06	47	36	12	24	2.30469	1.93171	0.373711	0.851692
Pja_TSC13262	Pjv1Scaffold_298	286579	286665	-	2.94117	-0.968056	7.02e-06	0.000154254	2	1	23	18	0.0980719	0.0536586	0.71628	0.638769
Pja_TSC13263	Pjv1Scaffold_298	286752	286876	-	1.16712	0.381146	0.000424808	0.00478458	13	13	54	45	0.637467	0.697562	1.6817	1.59692
Pja_TSC13295	Pjv1Scaffold_298	811024	811111	+	-1.23275	1.68389	9.95e-09	4.67e-07	98	78	67	59	4.80552	4.18537	2.08655	2.09374
Pja_TSC13309	Pjv1Scaffold_298	1096239	1096356	+	-1.07363	1.86584	2.64e-06	6.69e-05	97	94	67	85	4.75649	5.04391	2.08655	3.01641
Pja_TSC13504	Pjv1Scaffold_30	2071694	2071878	+	-1.12899	3.57303	1.11e-07	4.13e-06	324	301	191	283	15.8876	16.1512	5.94824	10.0429
Pja_TSC13527	Pjv1Scaffold_30	2518327	2518462	-	-1.62935	1.73903	3.38e-13	3.59e-11	96	104	55	54	4.70745	5.5805	1.71284	1.91631
Pja_TSC13528	Pjv1Scaffold_30	2553695	2553760	-	-6.41554	-0.366972	1.03e-19	2.35e-17	28	38	0	1	1.37301	2.03903	0	0.0354872
Pja_TSC13646	Pjv1Scaffold_304	972183	972248	+	1.67576	-0.365838	0.000139248	0.00194868	6	5	32	28	0.294216	0.268293	0.996563	0.993641
Pja_TSC13697	Pjv1Scaffold_306	4991	5045	-	1.0947	0.803397	0.000221783	0.00284098	19	18	76	58	0.931683	0.965855	2.36684	2.05826
Pja_TSC13727	Pjv1Scaffold_307	297251	297308	+	1.64302	1.08757	3.06e-06	7.63e-05	18	16	71	106	0.882647	0.858538	2.21113	3.76164
Pja_TSC13830	Pjv1Scaffold_310	832455	832680	-	-1.48562	6.54076	1.23e-18	2.43e-16	2432	2695	1388	1679	119.255	144.61	43.2259	59.583
Pja_TSC13862	Pjv1Scaffold_311	337500	337648	+	-1.57975	-0.701248	0.000168527	0.00227322	17	17	11	8	0.833611	0.912197	0.342569	0.283897
Pja_TSC13864	Pjv1Scaffold_311	622901	623032	-	-1.0775	0.640371	0.000590616	0.00621775	46	35	26	38	2.25565	1.87805	0.809708	1.34851
Pja_TSC13889	Pjv1Scaffold_312	1191679	1191863	+	-1.12438	2.14228	1.11e-08	5.15e-07	134	101	93	88	6.57082	5.41952	2.89626	3.12287
Pja_TSC13904	Pjv1Scaffold_313	422878	422979	-	-1.03675	5.41374	8.15e-11	5.95e-09	941	1199	956	821	46.1428	64.3367	29.7723	29.135
Pja_TSC13914	Pjv1Scaffold_313	705812	706221	+	2.37597	3.41	6.92e-41	5.06e-38	59	61	536	514	2.89312	3.27318	16.6924	18.2404
Pja_TSC13944	Pjv1Scaffold_314	752507	752738	-	-1.33056	0.71329	0.000206189	0.00268497	48	43	47	15	2.35373	2.30732	1.4637	0.532308
Pja_TSC13945	Pjv1Scaffold_314	753303	753333	-	-2.66229	-1.07383	7.19e-07	2.17e-05	17	14	4	4	0.833611	0.751221	0.12457	0.141949
Pja_TSC13946	Pjv1Scaffold_314	753518	753665	-	-1.05345	6.3264	6.09e-15	8.1e-13	1994	2057	1957	1375	97.7777	110.376	60.9461	48.7949
Pja_TSC13960	Pjv1Scaffold_315	349603	349847	-	-1.50045	1.26595	1.46e-08	6.6e-07	63	77	50	34	3.08926	4.13171	1.55713	1.20656
Pja_TSC13962	Pjv1Scaffold_315	350401	350491	-	-1.04	3.44001	1.69e-10	1.17e-08	262	294	253	206	12.8474	15.7756	7.87908	7.31036
Pja_TSC13983	Pjv1Scaffold_316	398571	398787	+	-1.29844	7.26824	4.65e-16	7.13e-14	4302	3911	2477	3078	210.953	209.859	77.1402	109.23
Pja_TSC13984	Pjv1Scaffold_316	398886	399022	+	-1.09761	1.01437	0.000138305	0.00193873	51	55	35	48	2.50083	2.95122	1.08999	1.70338
Pja_TSC13985	Pjv1Scaffold_316	400402	400612	+	-1.86425	-0.60556	3.3e-05	0.000577656	16	23	13	5	0.784575	1.23415	0.404854	0.177436
Pja_TSC13992	Pjv1Scaffold_316	550560	550860	+	-1.73966	1.86958	1.03e-16	1.75e-14	113	111	58	55	5.54106	5.95611	1.80627	1.9518
Pja_TSC14125	Pjv1Scaffold_319	886441	886482	+	1.92938	-0.296634	2.49e-05	0.000454987	7	3	32	33	0.343252	0.160976	0.996563	1.17108
Pja_TSC14198	Pjv1Scaffold_320	94222	94319	-	1.49848	0.384896	0.00087909	0.00849824	20	2	57	47	0.980719	0.107317	1.77513	1.6679
Pja_TSC14235	Pjv1Scaffold_320	646805	646826	+	3.08914	1.63201	5.81e-23	1.68e-20	18	3	159	143	0.882647	0.160976	4.95167	5.07467
Pja_TSC14236	Pjv1Scaffold_320	669710	669811	+	3.5198	1.26673	1.55e-24	5.11e-22	9	3	124	111	0.441324	0.160976	3.86168	3.93908
Pja_TSC14237	Pjv1Scaffold_320	686304	686460	+	2.92231	5.0288	4.75e-49	4.07e-46	189	90	1951	1586	9.26779	4.82928	60.7592	56.2827
Pja_TSC14256	Pjv1Scaffold_320	882566	882592	-	1.97909	-0.885719	0.00082057	0.00806231	2	4	26	15	0.0980719	0.214634	0.809708	0.532308
Pja_TSC14262	Pjv1Scaffold_320	1189855	1189907	+	-1.54359	-0.933627	0.000753178	0.00755341	14	14	7	9	0.686503	0.751221	0.217998	0.319385
Pja_TSC14327	Pjv1Scaffold_323	1008341	1008401	-	-1.04571	2.16428	4e-08	1.63e-06	121	112	96	94	5.93335	6.00977	2.98969	3.3358
Pja_TSC14374	Pjv1Scaffold_326	247908	248080	+	1.00484	2.2369	3.37e-07	1.12e-05	57	53	212	162	2.79505	2.84391	6.60223	5.74892
Pja_TSC14386	Pjv1Scaffold_326	591960	592273	+	2.54422	5.48665	5.82e-80	9.71e-77	268	213	2501	2219	13.1416	11.4293	77.8877	78.7461
Pja_TSC14406	Pjv1Scaffold_327	15178	15221	+	1.1357	1.50826	0.000327454	0.00388008	30	31	88	135	1.47108	1.66342	2.74055	4.79077
Pja_TSC14410	Pjv1Scaffold_327	151488	151612	+	1.6578	-0.499546	0.000584212	0.00617622	6	4	32	22	0.294216	0.214634	0.996563	0.780718
Pja_TSC14466	Pjv1Scaffold_328	493642	493870	+	1.23562	0.325052	0.00047289	0.00522214	11	13	54	42	0.539395	0.697562	1.6817	1.49046
Pja_TSC14478	Pjv1Scaffold_328	606432	606610	-	1.13117	2.35974	5.45e-09	2.74e-07	66	47	222	195	3.23637	2.52196	6.91366	6.92
Pja_TSC14495	Pjv1Scaffold_329	127634	127828	-	1.04289	2.00136	1.01e-06	2.92e-05	46	45	182	136	2.25565	2.41464	5.66795	4.82626
Pja_TSC14497	Pjv1Scaffold_329	159645	159853	+	1.25661	4.48305	3.58e-20	8.34e-18	263	219	1004	932	12.8965	11.7512	31.2672	33.0741
Pja_TSC14514	Pjv1Scaffold_329	852070	852171	-	1.55356	-0.241957	0.000442081	0.00495164	4	9	32	33	0.196144	0.482928	0.996563	1.17108
Pja_TSC14518	Pjv1Scaffold_329	1031297	1031434	-	-2.11592	3.21074	1.33e-30	5.94e-28	272	318	126	105	13.3378	17.0634	3.92397	3.72615
Pja_TSC14519	Pjv1Scaffold_329	1031472	1031591	-	-1.21422	0.92852	4.48e-06	0.00010503	50	53	43	32	2.4518	2.84391	1.33913	1.13559
Pja_TSC14532	Pjv1Scaffold_33	58859	58868	+	2.29662	-0.863493	0.000351968	0.00411534	4	1	30	13	0.196144	0.0536586	0.934278	0.461333
Pja_TSC14551	Pjv1Scaffold_33	201271	201399	-	-1.86527	-0.0613776	2.5e-07	8.59e-06	34	25	11	16	1.66722	1.34147	0.342569	0.567795
Pja_TSC14615	Pjv1Scaffold_33	1253298	1253312	-	2.29027	-0.881656	0.000432492	0.00486185	3	2	15	27	0.147108	0.107317	0.467139	0.958154
Pja_TSC14654	Pjv1Scaffold_33	2202952	2203012	-	2.5604	0.208156	4.15e-10	2.73e-08	6	4	53	48	0.294216	0.214634	1.65056	1.70338
Pja_TSC14656	Pjv1Scaffold_33	2233311	2233337	-	1.9496	-0.909987	0.000603512	0.00632718	4	2	21	19	0.196144	0.107317	0.653995	0.674256
Pja_TSC14684	Pjv1Scaffold_330	250764	250771	+	5.39895	2.05216	8.98e-46	7.1e-43	0	6	210	228	0	0.321952	6.53995	8.09108
Pja_TSC14706	Pjv1Scaffold_330	616448	616491	-	-1.23687	-0.106794	0.000420084	0.00474015	26	23	23	12	1.27493	1.23415	0.71628	0.425846
Pja_TSC14785	Pjv1Scaffold_332	505831	505903	+	-1.16144	1.9894	1.02e-06	2.94e-05	108	105	66	93	5.29588	5.63416	2.05541	3.30031
Pja_TSC14802	Pjv1Scaffold_332	637084	637168	-	1.28903	2.01451	2.96e-09	1.59e-07	45	36	167	166	2.20662	1.93171	5.20082	5.89087
Pja_TSC14916	Pjv1Scaffold_339	7537	7592	-	9.18742	0.850995	8.71e-29	3.49e-26	0	0	90	92	0	0	2.80283	3.26482
Pja_TSC14951	Pjv1Scaffold_34	573920	573982	-	3.00289	3.13586	1.7e-51	1.54e-48	39	28	519	392	1.9124	1.50244	16.163	13.911
Pja_TSC14952	Pjv1Scaffold_34	574266	574403	-	-3.44217	3.22841	1.24e-82	2.32e-79	372	319	59	48	18.2414	17.1171	1.83741	1.70338
Pja_TSC14983	Pjv1Scaffold_340	420730	420764	-	1.28681	0.24467	0.000257225	0.00319811	13	9	49	42	0.637467	0.482928	1.52599	1.49046
Pja_TSC15046	Pjv1Scaffold_343	102149	102159	+	-1.12438	-0.0909457	0.000930598	0.00885646	25	23	20	17	1.2259	1.23415	0.622852	0.603282
Pja_TSC15086	Pjv1Scaffold_343	681874	681979	+	1.00283	3.47503	3.23e-10	2.15e-08	156	112	472	430	7.64961	6.00977	14.6993	15.2595
Pja_TSC15117	Pjv1Scaffold_344	290592	290653	-	1.07737	1.28531	0.000110659	0.00160128	21	32	104	86	1.02975	1.71708	3.23883	3.0519
Pja_TSC15190	Pjv1Scaffold_347	558983	559075	-	-1.16408	0.613567	0.000217637	0.00279981	34	47	30	31	1.66722	2.52196	0.934278	1.1001
Pja_TSC15196	Pjv1Scaffold_347	640547	640647	+	-1.39304	0.685813	1.98e-06	5.23e-05	51	40	26	32	2.50083	2.14634	0.809708	1.13559
Pja_TSC15212	Pjv1Scaffold_347	1083891	1084524	-	1.05021	9.01131	2.63e-09	1.43e-07	7394	5236	19026	24121	362.572	280.957	592.519	855.986
Pja_TSC15223	Pjv1Scaffold_348	767774	767829	+	2.16898	-0.965441	0.000217125	0.00279562	5	0	21	18	0.24518	0	0.653995	0.638769
Pja_TSC15255	Pjv1Scaffold_35	192777	192820	-	-1.88523	1.96223	5.95e-20	1.37e-17	136	110	60	52	6.66889	5.90245	1.86856	1.84533
Pja_TSC15277	Pjv1Scaffold_35	500323	500457	+	1.60568	0.141388	3.59e-05	0.000619129	12	5	51	37	0.588431	0.268293	1.58827	1.31303
Pja_TSC15286	Pjv1Scaffold_35	652960	653298	-	1.15263	2.17966	8.16e-09	3.94e-07	54	44	200	168	2.64794	2.36098	6.22852	5.96185
Pja_TSC15287	Pjv1Scaffold_35	672168	672323	-	-1.21745	3.61724	2.71e-13	2.89e-11	323	333	225	249	15.8386	17.8683	7.00709	8.83631
Pja_TSC15301	Pjv1Scaffold_35	1038990	1039097	+	2.91301	1.20012	2.8e-16	4.4e-14	9	8	97	119	0.441324	0.429269	3.02083	4.22297
Pja_TSC15326	Pjv1Scaffold_35	1416892	1416980	-	2.09784	-0.314112	4.54e-05	0.00075818	9	0	29	36	0.441324	0	0.903136	1.27754
Pja_TSC15343	Pjv1Scaffold_35	1693083	1693401	-	-1.17901	4.33443	9.08e-09	4.31e-07	455	600	351	433	22.3114	32.1952	10.9311	15.366
Pja_TSC15345	Pjv1Scaffold_35	1706730	1706746	+	2.02626	-0.501566	4.23e-05	0.000714938	5	3	32	24	0.24518	0.160976	0.996563	0.851692
Pja_TSC15346	Pjv1Scaffold_35	1794805	1794878	+	1.83655	3.98398	6.05e-30	2.56e-27	113	134	785	708	5.54106	7.19026	24.4469	25.1249
Pja_TSC15374	Pjv1Scaffold_35	2465096	2465175	-	-1.29542	-0.464733	0.0010739	0.00993379	22	16	18	8	1.07879	0.858538	0.560567	0.283897
Pja_TSC15386	Pjv1Scaffold_35	2673395	2673636	-	-1.13046	6.31954	2.67e-17	4.68e-15	1977	2121	1612	1549	96.9441	113.81	50.2019	54.9696
Pja_TSC15416	Pjv1Scaffold_350	278244	278251	-	1.96248	-0.714701	0.000405495	0.00460666	5	2	28	19	0.24518	0.107317	0.871993	0.674256
Pja_TSC15442	Pjv1Scaffold_351	333202	333315	-	-1.66503	-0.145192	3.78e-06	9.06e-05	26	27	14	14	1.27493	1.44878	0.435996	0.496821
Pja_TSC15443	Pjv1Scaffold_351	333418	333631	-	-1.67738	1.32576	1.99e-11	1.61e-09	73	79	39	41	3.57962	4.23903	1.21456	1.45497
Pja_TSC15482	Pjv1Scaffold_354	472382	472523	+	1.00884	3.02335	7.66e-10	4.72e-08	102	91	365	292	5.00167	4.88293	11.3671	10.3623
Pja_TSC15487	Pjv1Scaffold_354	854230	854279	-	6.85725	-1.20706	1.43e-07	5.19e-06	0	0	16	20	0	0	0.498282	0.709744
Pja_TSC15505	Pjv1Scaffold_355	514364	514385	+	1.69823	1.79017	2.68e-12	2.55e-10	35	20	161	140	1.71626	1.07317	5.01396	4.96821
Pja_TSC15565	Pjv1Scaffold_357	385800	385882	+	-1.41173	0.461705	1.22e-05	0.000248041	48	30	24	25	2.35373	1.60976	0.747423	0.88718
Pja_TSC15576	Pjv1Scaffold_357	654385	654598	-	1.07701	1.55851	7.72e-06	0.000167414	35	30	116	115	1.71626	1.60976	3.61254	4.08103
Pja_TSC15593	Pjv1Scaffold_3576	1982	2055	+	-1.04004	3.52314	8.07e-12	7.1e-10	296	294	280	207	14.5146	15.7756	8.71993	7.34585
Pja_TSC15607	Pjv1Scaffold_358	361349	361491	+	-1.85143	2.16478	7.21e-19	1.47e-16	147	133	58	72	7.20828	7.1366	1.80627	2.55508
Pja_TSC15667	Pjv1Scaffold_359	747819	748108	-	-1.03517	6.96819	4.51e-15	6.18e-13	3162	3128	2533	2623	155.052	167.844	78.8842	93.0829
Pja_TSC15673	Pjv1Scaffold_359	1146346	1146661	+	1.05	1.12107	0.000160678	0.002187	31	17	96	72	1.52011	0.912197	2.98969	2.55508
Pja_TSC15723	Pjv1Scaffold_36	1967695	1967888	-	-1.51448	1.38964	6.1e-09	3.04e-07	68	85	54	37	3.33444	4.56098	1.6817	1.31303
Pja_TSC15884	Pjv1Scaffold_366	488853	488893	+	1.35463	0.701434	7.46e-05	0.00114292	22	8	66	63	1.07879	0.429269	2.05541	2.23569
Pja_TSC15915	Pjv1Scaffold_367	787619	787749	-	2.66326	3.81979	6.34e-38	4.14e-35	54	81	697	746	2.64794	4.34635	21.7064	26.4734
Pja_TSC15934	Pjv1Scaffold_368	518491	518545	+	1.95767	-0.545413	0.000507079	0.00552652	6	2	39	15	0.294216	0.107317	1.21456	0.532308
Pja_TSC15951	Pjv1Scaffold_369	66846	66971	-	1.17298	0.478997	0.000995316	0.00934794	15	13	46	60	0.735539	0.697562	1.43256	2.12923
Pja_TSC16026	Pjv1Scaffold_37	2011788	2011851	+	1.36402	0.169968	0.000570407	0.00605838	16	4	48	39	0.784575	0.214634	1.49485	1.384
Pja_TSC16089	Pjv1Scaffold_371	799382	799509	+	-1.64116	1.11266	2.45e-09	1.34e-07	61	69	31	39	2.99119	3.70244	0.965421	1.384
Pja_TSC16095	Pjv1Scaffold_371	880249	880356	-	-1.21762	0.856995	5.77e-06	0.000130695	48	50	37	34	2.35373	2.68293	1.15228	1.20656
Pja_TSC16103	Pjv1Scaffold_371	958003	958046	+	-1.21365	4.21153	2e-16	3.19e-14	470	512	380	337	23.0469	27.4732	11.8342	11.9592
Pja_TSC16228	Pjv1Scaffold_374	791207	791285	+	1.17319	3.2997	2.53e-13	2.73e-11	123	94	456	370	6.03142	5.04391	14.201	13.1303
Pja_TSC16231	Pjv1Scaffold_374	941049	941238	-	-1.43168	0.0550266	0.000670182	0.00687492	22	36	13	23	1.07879	1.93171	0.404854	0.816205
Pja_TSC16246	Pjv1Scaffold_374	1129097	1129264	+	1.71346	-0.459188	0.000275477	0.00339551	7	3	29	27	0.343252	0.160976	0.903136	0.958154
Pja_TSC16280	Pjv1Scaffold_375	381628	381777	-	1.5431	0.239172	3.58e-05	0.000617339	14	5	54	40	0.686503	0.268293	1.6817	1.41949
Pja_TSC16296	Pjv1Scaffold_375	826274	826333	+	-1.73115	3.38825	2.54e-18	4.96e-16	325	301	131	183	15.9367	16.1512	4.07968	6.49415
Pja_TSC16340	Pjv1Scaffold_377	491401	491564	+	-1.01222	0.506037	0.00048093	0.00529728	39	33	30	30	1.9124	1.77073	0.934278	1.06462
Pja_TSC16382	Pjv1Scaffold_378	416953	416999	-	1.26629	0.291991	0.000335043	0.00395285	9	14	51	43	0.441324	0.751221	1.58827	1.52595
Pja_TSC16448	Pjv1Scaffold_379	800691	800821	-	1.11816	1.54332	4.85e-06	0.000112353	36	27	114	116	1.76529	1.44878	3.55026	4.11651
Pja_TSC16467	Pjv1Scaffold_38	284679	284723	+	1.12826	0.671091	0.000187637	0.00249181	19	14	65	57	0.931683	0.751221	2.02427	2.02277
Pja_TSC16479	Pjv1Scaffold_38	841501	841557	-	1.09	1.28781	2.27e-05	0.00042052	30	23	108	83	1.47108	1.23415	3.3634	2.94544
Pja_TSC16508	Pjv1Scaffold_38	1558656	1558705	-	4.90256	0.701386	1.99e-20	4.75e-18	3	0	73	86	0.147108	0	2.27341	3.0519
Pja_TSC16534	Pjv1Scaffold_38	2283023	2283103	+	1.08925	1.33723	2.91e-05	0.000518767	30	25	97	100	1.47108	1.34147	3.02083	3.54872
Pja_TSC16550	Pjv1Scaffold_381	143973	144121	-	-1.55815	1.14907	5.88e-10	3.72e-08	64	67	40	35	3.1383	3.59513	1.2457	1.24205
Pja_TSC16551	Pjv1Scaffold_381	144209	144314	-	-1.79388	4.22451	1.02e-31	5.09e-29	620	498	259	280	30.4023	26.722	8.06594	9.93641
Pja_TSC16552	Pjv1Scaffold_381	144342	144526	-	-1.51191	3.48895	6.56e-23	1.88e-20	329	313	191	188	16.1328	16.7951	5.94824	6.67159
Pja_TSC16589	Pjv1Scaffold_383	601660	601779	-	1.31521	0.208141	0.000469608	0.00519545	8	13	51	38	0.392288	0.697562	1.58827	1.34851
Pja_TSC16642	Pjv1Scaffold_387	703619	703650	+	-1.19547	2.89668	1.21e-11	1.01e-09	207	193	138	155	10.1504	10.3561	4.29768	5.50051
Pja_TSC16643	Pjv1Scaffold_387	719751	719953	+	-1.07737	5.30578	2.55e-14	3.19e-12	943	1069	849	767	46.2409	57.3611	26.4401	27.2187
Pja_TSC16668	Pjv1Scaffold_389	513678	513761	+	-2.83119	-1.7299	4.47e-05	0.000750115	9	9	2	2	0.441324	0.482928	0.0622852	0.0709744
Pja_TSC16686	Pjv1Scaffold_39	250221	250412	+	-1.66479	0.746644	6.91e-05	0.00107505	39	62	16	37	1.9124	3.32683	0.498282	1.31303
Pja_TSC16700	Pjv1Scaffold_39	825586	825602	-	-1.67589	-0.521894	4.76e-05	0.000791255	21	19	16	5	1.02975	1.01951	0.498282	0.177436
Pja_TSC16740	Pjv1Scaffold_39	1684472	1684535	+	-2.10574	-1.42727	0.000252884	0.00315459	10	11	5	3	0.49036	0.590245	0.155713	0.106462
Pja_TSC16756	Pjv1Scaffold_390	252117	252192	-	-1.68116	8.47473	4.05e-30	1.74e-27	9132	10998	5939	4774	447.796	590.138	184.956	169.416
Pja_TSC16785	Pjv1Scaffold_392	1012134	1012340	+	1.16676	1.94299	2.01e-07	7.06e-06	47	35	182	130	2.30469	1.87805	5.66795	4.61333
Pja_TSC16902	Pjv1Scaffold_398	833100	833353	+	1.06799	3.83669	1.79e-09	1.01e-07	212	125	672	516	10.3956	6.70733	20.9278	18.3114
Pja_TSC16932	Pjv1Scaffold_4	378664	378758	+	1.18305	0.829899	0.000160121	0.00218395	21	15	85	54	1.02975	0.804879	2.64712	1.91631
Pja_TSC16934	Pjv1Scaffold_4	447487	447529	-	2.9221	0.853869	8.96e-16	1.34e-13	10	3	90	78	0.49036	0.160976	2.80283	2.768
Pja_TSC16970	Pjv1Scaffold_4	1742630	1742762	+	-1.10326	5.76458	2.69e-11	2.12e-09	1293	1481	1006	1163	63.4035	79.4684	31.3295	41.2716
Pja_TSC17032	Pjv1Scaffold_4	3618515	3618579	-	-1.68164	4.12329	3.39e-25	1.14e-22	477	539	268	267	23.3901	28.922	8.34622	9.47508
Pja_TSC17045	Pjv1Scaffold_4	3900612	3900689	+	1.55381	-0.147374	0.000109493	0.00158669	6	8	37	33	0.294216	0.429269	1.15228	1.17108
Pja_TSC17103	Pjv1Scaffold_40	1196711	1196837	+	1.22819	1.72757	1.26e-06	3.51e-05	43	25	162	108	2.10855	1.34147	5.0451	3.83262
Pja_TSC17113	Pjv1Scaffold_40	1669812	1670074	-	-1.83384	2.36385	5.61e-22	1.45e-19	158	161	79	72	7.74768	8.63904	2.46027	2.55508
Pja_TSC17126	Pjv1Scaffold_40	2332959	2333021	-	2.48343	0.26761	6.21e-10	3.91e-08	7	4	53	52	0.343252	0.214634	1.65056	1.84533
Pja_TSC17172	Pjv1Scaffold_400	719019	719223	+	1.72606	6.92132	2.88e-25	9.84e-23	1131	961	5102	6385	55.4597	51.5659	158.89	226.586
Pja_TSC17220	Pjv1Scaffold_402	521988	522156	-	-1.16885	1.41928	3.45e-07	1.14e-05	80	64	62	46	3.92288	3.43415	1.93084	1.63241
Pja_TSC17497	Pjv1Scaffold_410	261164	261197	+	-1.40912	2.01731	5.86e-10	3.72e-08	142	90	74	72	6.96311	4.82928	2.30455	2.55508
Pja_TSC17501	Pjv1Scaffold_410	329149	329266	+	1.31141	2.14824	1.18e-08	5.4e-07	42	46	173	194	2.05951	2.4683	5.38767	6.88451
Pja_TSC17516	Pjv1Scaffold_410	547669	547754	+	2.69716	0.326592	1.3e-09	7.53e-08	6	4	71	41	0.294216	0.214634	2.21113	1.45497
Pja_TSC17592	Pjv1Scaffold_4139	2417	2522	-	-1.1977	7.60483	1.55e-16	2.53e-14	4576	5494	3950	3511	224.389	294.8	123.013	124.595
Pja_TSC17679	Pjv1Scaffold_42	1135878	1135964	-	1.32273	-0.146081	0.00105867	0.00982923	10	6	37	31	0.49036	0.321952	1.15228	1.1001
Pja_TSC17718	Pjv1Scaffold_420	949106	949202	+	-1.09117	6.42175	1.27e-13	1.46e-11	2115	2245	1638	1799	103.711	120.464	51.0116	63.8414
Pja_TSC17751	Pjv1Scaffold_422	360782	360843	+	-1.70039	8.62625	9.61e-27	3.65e-24	9877	12516	6055	5651	484.328	671.591	188.568	200.538
Pja_TSC17776	Pjv1Scaffold_423	423658	423725	-	1.76587	2.56146	1.43e-17	2.57e-15	59	34	274	257	2.89312	1.82439	8.53307	9.12021
Pja_TSC17806	Pjv1Scaffold_424	419065	419117	+	4.47373	-0.94062	1.87e-07	6.6e-06	0	1	19	25	0	0.0536586	0.59171	0.88718
Pja_TSC17810	Pjv1Scaffold_424	512588	512775	-	4.07723	-0.0274891	8.14e-13	8.31e-11	2	1	42	48	0.0980719	0.0536586	1.30799	1.70338
Pja_TSC17897	Pjv1Scaffold_428	734457	734749	-	1.74588	1.7631	4.18e-11	3.23e-09	20	32	175	123	0.980719	1.71708	5.44996	4.36492
Pja_TSC17941	Pjv1Scaffold_43	2607207	2607246	+	-1.50403	-0.0202152	2.81e-05	0.000503545	30	26	13	20	1.47108	1.39512	0.404854	0.709744
Pja_TSC17984	Pjv1Scaffold_432	150647	150802	-	-1.87036	-0.0623045	3.88e-08	1.59e-06	32	27	14	13	1.56915	1.44878	0.435996	0.461333
Pja_TSC17985	Pjv1Scaffold_432	150893	151041	-	-1.22965	8.97884	1.59e-22	4.38e-20	12903	13439	9821	9155	632.711	721.118	305.852	324.885
Pja_TSC17986	Pjv1Scaffold_432	288288	288637	-	-2.62409	0.556091	4.47e-09	2.3e-07	32	72	19	10	1.56915	3.86342	0.59171	0.354872
Pja_TSC17987	Pjv1Scaffold_432	289260	289287	-	-2.86275	-1.27162	3.23e-06	8e-05	11	16	2	4	0.539395	0.858538	0.0622852	0.141949
Pja_TSC18045	Pjv1Scaffold_435	286637	286785	+	1.20597	2.08767	0.000330795	0.00391658	69	22	147	196	3.38348	1.18049	4.57796	6.95549
Pja_TSC18078	Pjv1Scaffold_436	552261	552650	-	1.70373	1.55571	1.19e-11	9.93e-10	23	23	140	114	1.12783	1.23415	4.35996	4.04554
Pja_TSC18119	Pjv1Scaffold_439	293148	293318	-	1.23036	0.703871	4.79e-05	0.000793616	18	14	67	60	0.882647	0.751221	2.08655	2.12923
Pja_TSC18181	Pjv1Scaffold_440	173932	174273	-	1.88102	3.31916	1.03e-28	4.07e-26	78	72	532	405	3.8248	3.86342	16.5679	14.3723
Pja_TSC18205	Pjv1Scaffold_441	316982	317040	-	2.16126	0.00752798	2.99e-07	1e-05	7	4	43	41	0.343252	0.214634	1.33913	1.45497
Pja_TSC18251	Pjv1Scaffold_445	317828	317872	+	2.90639	-0.993923	1.46e-05	0.000289853	0	3	20	20	0	0.160976	0.622852	0.709744
Pja_TSC18255	Pjv1Scaffold_445	563102	563343	-	-1.38078	1.85486	2.32e-11	1.86e-09	103	102	74	59	5.0507	5.47318	2.30455	2.09374
Pja_TSC18278	Pjv1Scaffold_447	228878	228972	+	-1.16839	-0.107224	0.00100235	0.00940515	23	25	23	13	1.12783	1.34147	0.71628	0.461333
Pja_TSC18292	Pjv1Scaffold_447	441831	441878	+	7.00328	4.58207	5.5e-163	2.36e-159	6	7	1380	1453	0.294216	0.37561	42.9768	51.5629
Pja_TSC18312	Pjv1Scaffold_447	791434	791604	-	-1.101	0.915272	2.62e-05	0.000474496	51	48	47	31	2.50083	2.57561	1.4637	1.1001
Pja_TSC18323	Pjv1Scaffold_448	160593	160748	+	-1.01508	0.68389	0.000509776	0.0055539	47	35	32	36	2.30469	1.87805	0.996563	1.27754
Pja_TSC18359	Pjv1Scaffold_449	669790	669824	+	-1.70176	-0.498966	7.2e-05	0.00111111	26	15	11	10	1.27493	0.804879	0.342569	0.354872
Pja_TSC18360	Pjv1Scaffold_449	669890	669947	+	-1.20975	3.26037	1.67e-14	2.12e-12	275	240	186	188	13.4849	12.8781	5.79252	6.67159
Pja_TSC18404	Pjv1Scaffold_45	1993970	1994112	-	1.37432	3.79953	1.7e-06	4.58e-05	84	189	743	490	4.11902	10.1415	23.139	17.3887
Pja_TSC18425	Pjv1Scaffold_451	329981	330068	-	-1.28345	1.70982	5.73e-09	2.87e-07	88	93	74	52	4.31516	4.99025	2.30455	1.84533
Pja_TSC18444	Pjv1Scaffold_452	231962	232034	-	2.32175	-1.10929	0.000675889	0.00691692	2	2	18	17	0.0980719	0.107317	0.560567	0.603282
Pja_TSC18450	Pjv1Scaffold_452	353265	353309	+	1.63933	2.66187	1.67e-08	7.48e-07	33	72	353	215	1.61819	3.86342	10.9933	7.62974
Pja_TSC18456	Pjv1Scaffold_452	543303	543378	+	-1.6357	-0.961901	0.000515938	0.00560704	14	14	8	7	0.686503	0.751221	0.249141	0.24841
Pja_TSC18458	Pjv1Scaffold_452	759345	759548	+	1.0254	3.97386	2.56e-10	1.73e-08	210	167	783	521	10.2975	8.96099	24.3847	18.4888
Pja_TSC18479	Pjv1Scaffold_453	328113	328357	-	-1.19165	3.53792	3.45e-11	2.7e-09	307	311	204	249	15.054	16.6878	6.35309	8.83631
Pja_TSC18528	Pjv1Scaffold_456	298529	298558	+	1.65605	1.38606	7.8e-09	3.8e-07	28	14	108	114	1.37301	0.751221	3.3634	4.04554
Pja_TSC18551	Pjv1Scaffold_457	310494	310641	+	1.30772	4.19014	3.72e-19	7.92e-17	185	195	893	704	9.07165	10.4634	27.8103	24.983
Pja_TSC18558	Pjv1Scaffold_457	471243	471330	-	1.87064	1.71662	3.4e-14	4.15e-12	22	25	154	137	1.07879	1.34147	4.79596	4.86174
Pja_TSC18599	Pjv1Scaffold_458	613323	613382	-	-1.04499	3.25231	4.37e-12	4.04e-10	264	228	216	186	12.9455	12.2342	6.7268	6.60062
Pja_TSC18625	Pjv1Scaffold_46	552120	552301	-	-1.60876	6.64053	2.41e-13	2.62e-11	2894	2746	1170	1880	141.91	147.347	36.4368	66.7159
Pja_TSC18647	Pjv1Scaffold_460	436389	436616	-	4.47141	0.322723	5.7e-18	1.05e-15	2	1	65	54	0.0980719	0.0536586	2.02427	1.91631
Pja_TSC18680	Pjv1Scaffold_463	737881	738025	+	-1.00948	2.25581	3.64e-08	1.51e-06	132	114	111	95	6.47275	6.11708	3.45683	3.37128
Pja_TSC18695	Pjv1Scaffold_464	87238	87382	-	-1.47279	3.03005	7.74e-19	1.57e-16	262	206	144	139	12.8474	11.0537	4.48454	4.93272
Pja_TSC18698	Pjv1Scaffold_464	213656	213755	+	1.44275	0.942467	1.46e-06	3.99e-05	19	15	78	78	0.931683	0.804879	2.42912	2.768
Pja_TSC18724	Pjv1Scaffold_465	557085	557266	-	1.22187	1.08842	6.94e-05	0.00107806	31	12	85	83	1.52011	0.643903	2.64712	2.94544
Pja_TSC18755	Pjv1Scaffold_467	728104	728241	-	-1.0786	3.25236	6.22e-09	3.08e-07	235	259	182	211	11.5234	13.8976	5.66795	7.4878
Pja_TSC18770	Pjv1Scaffold_468	404353	404576	-	1.13312	2.85388	1.93e-10	1.32e-08	93	68	339	258	4.56034	3.64879	10.5573	9.15569
Pja_TSC18780	Pjv1Scaffold_468	651474	651580	+	1.62746	0.361049	0.000142592	0.00198492	18	2	59	45	0.882647	0.107317	1.83741	1.59692
Pja_TSC18819	Pjv1Scaffold_47	2210514	2210627	-	1.97091	0.572353	1.4e-07	5.1e-06	8	11	58	68	0.392288	0.590245	1.80627	2.41313
Pja_TSC18871	Pjv1Scaffold_472	625914	625982	-	1.97492	-0.264469	1.77e-05	0.000340662	9	1	35	32	0.441324	0.0536586	1.08999	1.13559
Pja_TSC18881	Pjv1Scaffold_472	715447	715585	+	2.09462	0.34464	6.04e-06	0.000136084	8	7	39	68	0.392288	0.37561	1.21456	2.41313
Pja_TSC18893	Pjv1Scaffold_473	158134	158627	+	1.06705	1.55354	9.7e-06	0.000203393	32	33	119	111	1.56915	1.77073	3.70597	3.93908
Pja_TSC18916	Pjv1Scaffold_473	872437	872538	-	1.44567	-0.134704	0.000761257	0.00762171	7	8	45	25	0.343252	0.429269	1.40142	0.88718
Pja_TSC19034	Pjv1Scaffold_477	874769	874840	+	2.08463	1.77173	5.22e-15	7.06e-13	16	27	177	134	0.784575	1.44878	5.51224	4.75528
Pja_TSC19075	Pjv1Scaffold_4794	74	82	+	2.3203	1.10447	1.16e-11	9.72e-10	14	9	87	106	0.686503	0.482928	2.70941	3.76164
Pja_TSC19092	Pjv1Scaffold_48	1818608	1818721	+	1.04202	0.903176	0.000320177	0.00381645	24	17	82	61	1.17686	0.912197	2.55369	2.16472
Pja_TSC19103	Pjv1Scaffold_480	151808	151822	+	7.14016	-0.972053	2.37e-09	1.31e-07	0	0	25	19	0	0	0.778565	0.674256
Pja_TSC19156	Pjv1Scaffold_482	483376	483510	+	1.60144	1.31949	9.62e-09	4.53e-07	19	22	103	107	0.931683	1.18049	3.20769	3.79713
Pja_TSC19169	Pjv1Scaffold_483	73135	73186	+	-2.46503	-1.20571	6.29e-06	0.000140624	14	13	5	3	0.686503	0.697562	0.155713	0.106462
Pja_TSC19190	Pjv1Scaffold_483	969502	969574	-	1.6956	1.01929	3.26e-07	1.08e-05	15	16	109	63	0.735539	0.858538	3.39454	2.23569
Pja_TSC19194	Pjv1Scaffold_483	1015653	1015829	-	1.73275	0.386865	4.26e-06	0.000100488	8	11	51	56	0.392288	0.590245	1.58827	1.98728
Pja_TSC19195	Pjv1Scaffold_483	1020957	1021080	-	1.42185	0.288645	0.00019002	0.00251235	7	14	55	41	0.343252	0.751221	1.71284	1.45497
Pja_TSC19196	Pjv1Scaffold_483	1062618	1062749	-	2.76579	-0.502109	3.46e-07	1.14e-05	3	2	27	32	0.147108	0.107317	0.84085	1.13559
Pja_TSC19220	Pjv1Scaffold_4848	4465	4770	-	-1.04728	2.10209	1.8e-07	6.39e-06	108	115	106	77	5.29588	6.17074	3.30112	2.73251
Pja_TSC19271	Pjv1Scaffold_49	363142	363218	-	1.81443	1.803	1.94e-11	1.58e-09	29	23	138	168	1.42204	1.23415	4.29768	5.96185
Pja_TSC19308	Pjv1Scaffold_49	2042324	2042575	-	1.03758	1.44706	6.21e-05	0.000981615	30	31	127	86	1.47108	1.66342	3.95511	3.0519
Pja_TSC19343	Pjv1Scaffold_490	181286	181424	-	-1.3079	1.36641	2.11e-06	5.53e-05	59	84	52	46	2.89312	4.50732	1.61942	1.63241
Pja_TSC19377	Pjv1Scaffold_490	779057	779082	+	1.50214	0.457486	4.01e-05	0.000681509	18	5	60	50	0.882647	0.268293	1.86856	1.77436
Pja_TSC19381	Pjv1Scaffold_490	822222	822232	+	2.39976	-1.0518	0.00018154	0.00242911	3	1	22	15	0.147108	0.0536586	0.685137	0.532308
Pja_TSC19415	Pjv1Scaffold_493	59576	59685	-	2.21541	1.77265	1.17e-18	2.34e-16	21	19	162	152	1.02975	1.01951	5.0451	5.39405
Pja_TSC19430	Pjv1Scaffold_493	591923	592189	+	1.12565	2.40508	8.16e-09	3.94e-07	67	50	247	185	3.28541	2.68293	7.69222	6.56513
Pja_TSC19435	Pjv1Scaffold_493	729681	729783	+	-1.04927	2.1684	6.33e-08	2.49e-06	124	110	93	97	6.08046	5.90245	2.89626	3.44226
Pja_TSC19444	Pjv1Scaffold_494	833933	834132	+	-1.24671	3.77637	8.42e-14	9.88e-12	335	399	280	245	16.427	21.4098	8.71993	8.69436
Pja_TSC19492	Pjv1Scaffold_495	579947	580047	-	1.06158	3.61264	2.83e-12	2.67e-10	149	137	575	437	7.30636	7.35123	17.907	15.5079
Pja_TSC19500	Pjv1Scaffold_495	861428	861557	-	1.23009	0.523801	0.000151515	0.00208306	16	12	56	55	0.784575	0.643903	1.74399	1.9518
Pja_TSC19513	Pjv1Scaffold_496	618860	619104	-	1.8467	2.68638	1.02e-21	2.59e-19	57	40	331	259	2.79505	2.14634	10.3082	9.19118
Pja_TSC19625	Pjv1Scaffold_5	835311	835600	+	-1.53133	4.69542	5.64e-19	1.17e-16	795	673	370	474	38.9836	36.1123	11.5228	16.8209
Pja_TSC19699	Pjv1Scaffold_50	1882514	1882659	+	2.0214	-0.858135	0.000305636	0.00367817	5	1	21	21	0.24518	0.0536586	0.653995	0.745231
Pja_TSC19726	Pjv1Scaffold_500	206762	206875	+	-2.37374	-0.408952	5.29e-09	2.67e-07	30	20	8	8	1.47108	1.07317	0.249141	0.283897
Pja_TSC19744	Pjv1Scaffold_500	839202	839229	+	-1.03709	3.57304	1.71e-07	6.09e-06	344	269	210	285	16.8684	14.4342	6.53995	10.1138
Pja_TSC19750	Pjv1Scaffold_501	66565	66604	+	1.69813	-0.601684	0.000437401	0.00490785	6	3	28	22	0.294216	0.160976	0.871993	0.780718
Pja_TSC19758	Pjv1Scaffold_501	759178	759219	+	-1.47576	1.28519	2.98e-08	1.26e-06	62	79	49	37	3.04023	4.23903	1.52599	1.31303
Pja_TSC19776	Pjv1Scaffold_502	207692	207953	-	1.45149	5.55892	1.25e-08	5.75e-07	679	270	2516	1805	33.2954	14.4878	78.3548	64.0544
Pja_TSC19780	Pjv1Scaffold_502	275111	275348	-	1.70705	4.20718	4.68e-07	1.49e-05	255	66	939	783	12.5042	3.54147	29.2429	27.7865
Pja_TSC19812	Pjv1Scaffold_502	764651	764755	-	1.31353	5.01956	1.6e-20	3.83e-18	351	331	1704	1183	17.2116	17.761	53.067	41.9813
Pja_TSC19828	Pjv1Scaffold_503	220821	220895	-	2.40733	3.79086	6.05e-46	4.91e-43	75	80	706	680	3.6777	4.29269	21.9867	24.1313
Pja_TSC19887	Pjv1Scaffold_504	628909	628981	+	-1.28704	3.94484	2.6e-14	3.24e-12	384	447	284	291	18.8298	23.9854	8.8445	10.3268
Pja_TSC19914	Pjv1Scaffold_506	136407	136828	-	-1.52042	4.88341	4.41e-25	1.47e-22	774	880	536	444	37.9538	47.2196	16.6924	15.7563
Pja_TSC19915	Pjv1Scaffold_506	136860	137017	-	-1.42397	0.834294	0.000223093	0.00285533	32	69	30	34	1.56915	3.70244	0.934278	1.20656
Pja_TSC19939	Pjv1Scaffold_506	647707	647738	+	1.60974	-0.198505	0.000396168	0.00452638	6	7	43	25	0.294216	0.37561	1.33913	0.88718
Pja_TSC19940	Pjv1Scaffold_506	649594	649696	-	1.30324	0.529797	6.1e-05	0.000970146	15	12	63	50	0.735539	0.643903	1.96198	1.77436
Pja_TSC19947	Pjv1Scaffold_507	166215	166360	-	1.08444	1.28303	0.000305514	0.00367817	34	19	120	71	1.66722	1.01951	3.73711	2.51959
Pja_TSC19957	Pjv1Scaffold_507	467638	467704	+	1.88425	3.58392	2.52e-24	8.13e-22	88	93	532	589	4.31516	4.99025	16.5679	20.902
Pja_TSC19961	Pjv1Scaffold_507	561750	561837	+	-1.07637	1.16172	4.5e-05	0.00075325	60	57	41	52	2.94216	3.05854	1.27685	1.84533
Pja_TSC19988	Pjv1Scaffold_509	77092	77267	-	1.13181	0.867388	0.000105265	0.00153055	17	21	74	67	0.833611	1.12683	2.30455	2.37764
Pja_TSC20000	Pjv1Scaffold_509	272675	272726	+	-1.97988	-1.24143	0.0005509	0.00591606	14	10	2	8	0.686503	0.536586	0.0622852	0.283897
Pja_TSC20020	Pjv1Scaffold_509	580420	580548	+	-1.13927	2.91164	1.77e-09	9.95e-08	197	201	138	165	9.66008	10.7854	4.29768	5.85539
Pja_TSC20028	Pjv1Scaffold_509	703043	703106	-	1.81304	-0.385603	5.7e-05	0.00091405	8	2	32	28	0.392288	0.107317	0.996563	0.993641
Pja_TSC20080	Pjv1Scaffold_511	146249	146411	-	-1.04598	1.39256	8.22e-05	0.0012364	60	76	52	59	2.94216	4.07806	1.61942	2.09374
Pja_TSC20105	Pjv1Scaffold_512	17761	18045	-	-1.49317	3.52094	8.66e-16	1.31e-13	286	364	223	171	14.0243	19.5317	6.9448	6.06831
Pja_TSC20106	Pjv1Scaffold_512	25942	26010	-	-1.386	-0.463084	0.000803659	0.00794082	24	15	16	9	1.17686	0.804879	0.498282	0.319385
Pja_TSC20132	Pjv1Scaffold_512	489921	490006	+	-1.82915	0.0593917	2.77e-07	9.38e-06	36	28	11	19	1.76529	1.50244	0.342569	0.674256
Pja_TSC20156	Pjv1Scaffold_513	410038	410075	+	2.01403	0.00551501	2.41e-06	6.19e-05	7	5	50	33	0.343252	0.268293	1.55713	1.17108
Pja_TSC20179	Pjv1Scaffold_514	154303	154322	+	-1.19386	2.03857	4.34e-06	0.00010205	91	130	74	89	4.46227	6.97562	2.30455	3.15836
Pja_TSC20198	Pjv1Scaffold_514	606014	606108	+	1.12203	6.41764	4.54e-19	9.53e-17	1127	878	4177	3195	55.2635	47.1123	130.083	113.382
Pja_TSC20232	Pjv1Scaffold_516	61145	61241	-	-1.39923	2.26661	4.45e-13	4.65e-11	140	133	84	90	6.86503	7.1366	2.61598	3.19385
Pja_TSC20233	Pjv1Scaffold_516	61298	61356	-	-1.50808	1.21298	5.23e-07	1.64e-05	56	79	36	44	2.74601	4.23903	1.12113	1.56144
Pja_TSC20245	Pjv1Scaffold_516	427301	427694	+	-1.37131	4.96516	7.43e-24	2.32e-21	835	867	573	538	40.945	46.522	17.8447	19.0921
Pja_TSC20272	Pjv1Scaffold_518	471016	471102	+	1.57609	-0.131049	0.000147379	0.00204115	6	8	35	36	0.294216	0.429269	1.08999	1.27754
Pja_TSC20284	Pjv1Scaffold_519	183557	183619	-	-1.60068	-0.565186	7.59e-05	0.00115883	19	19	15	6	0.931683	1.01951	0.467139	0.212923
Pja_TSC20286	Pjv1Scaffold_519	209688	209689	-	-1.78692	-1.14277	0.000397993	0.00454205	13	12	5	7	0.637467	0.643903	0.155713	0.24841
Pja_TSC20290	Pjv1Scaffold_519	243062	243203	+	1.47171	2.04597	5.92e-12	5.39e-10	40	35	183	168	1.96144	1.87805	5.6991	5.96185
Pja_TSC20320	Pjv1Scaffold_5198	2018	2052	+	1.56345	-0.0568673	0.000148755	0.00205501	11	4	36	39	0.539395	0.214634	1.12113	1.384
Pja_TSC20328	Pjv1Scaffold_52	208136	208166	+	-2.38386	1.48932	1.3e-19	2.9e-17	93	100	26	36	4.56034	5.36586	0.809708	1.27754
Pja_TSC20367	Pjv1Scaffold_52	1832923	1833120	+	1.25923	0.279251	0.000555631	0.00595476	17	6	50	43	0.833611	0.321952	1.55713	1.52595
Pja_TSC20399	Pjv1Scaffold_520	560978	561020	+	-1.14982	6.5363	1.03e-10	7.4e-09	2425	2367	1534	2056	118.912	127.01	47.7728	72.9616
Pja_TSC20445	Pjv1Scaffold_523	97228	97316	-	1.54916	-0.0723812	0.000410385	0.0046499	13	2	37	37	0.637467	0.107317	1.15228	1.31303
Pja_TSC20521	Pjv1Scaffold_525	536077	536144	-	1.85952	-0.626025	0.000532988	0.00575873	5	3	32	18	0.24518	0.160976	0.996563	0.638769
Pja_TSC20525	Pjv1Scaffold_525	672067	672173	-	1.00478	1.77461	7.04e-06	0.000154689	46	33	139	128	2.25565	1.77073	4.32882	4.54236
Pja_TSC20556	Pjv1Scaffold_527	156813	156884	-	2.34144	5.69422	5.04e-73	7.97e-70	327	299	2805	2541	16.0348	16.0439	87.355	90.1729
Pja_TSC20572	Pjv1Scaffold_527	481716	481843	+	1.27443	4.10403	1.14e-19	2.58e-17	197	168	791	697	9.66008	9.01465	24.6338	24.7346
Pja_TSC20586	Pjv1Scaffold_528	396265	396270	-	-2.12796	-1.04494	5.81e-05	0.000928607	10	19	5	6	0.49036	1.01951	0.155713	0.212923
Pja_TSC20588	Pjv1Scaffold_528	708853	709001	-	-1.18702	1.04433	4.07e-06	9.65e-05	56	55	40	42	2.74601	2.95122	1.2457	1.49046
Pja_TSC20593	Pjv1Scaffold_528	729718	729768	-	2.34824	-0.0860401	8.97e-06	0.00019094	5	4	57	23	0.24518	0.214634	1.77513	0.816205
Pja_TSC20594	Pjv1Scaffold_529	5800	6088	-	-1.26895	3.73434	3.24e-14	3.97e-12	328	389	279	227	16.0838	20.8732	8.68879	8.05559
Pja_TSC20660	Pjv1Scaffold_532	168447	168715	+	1.29712	2.44282	8.06e-11	5.9e-09	62	48	226	228	3.04023	2.57561	7.03823	8.09108
Pja_TSC20686	Pjv1Scaffold_5355	3429	3550	-	3.40502	0.447588	7.48e-12	6.61e-10	5	2	51	75	0.24518	0.107317	1.58827	2.66154
Pja_TSC20700	Pjv1Scaffold_537	103478	103546	+	1.73043	-0.580474	0.000713786	0.00721799	8	1	27	24	0.392288	0.0536586	0.84085	0.851692
Pja_TSC20734	Pjv1Scaffold_539	45087	45098	+	-1.19778	-0.205494	0.000977513	0.00921139	23	22	21	12	1.12783	1.18049	0.653995	0.425846
Pja_TSC20742	Pjv1Scaffold_539	232364	232403	-	1.02949	0.961941	0.000351924	0.00411534	21	22	86	63	1.02975	1.18049	2.67826	2.23569
Pja_TSC20749	Pjv1Scaffold_539	319375	319457	+	3.21841	4.35161	1.15e-66	1.65e-63	90	52	1087	1119	4.41324	2.79025	33.852	39.7102
Pja_TSC20753	Pjv1Scaffold_539	336857	336924	+	1.38919	2.67676	6.92e-13	7.12e-11	69	55	268	277	3.38348	2.95122	8.34622	9.82995
Pja_TSC20754	Pjv1Scaffold_539	336985	337095	+	1.11498	3.13207	2.49e-11	1.98e-09	107	91	366	355	5.24685	4.88293	11.3982	12.5979
Pja_TSC20768	Pjv1Scaffold_539	489258	489308	-	7.28902	1.57497	6.36e-45	4.9e-42	0	1	160	152	0	0.0536586	4.98282	5.39405
Pja_TSC20769	Pjv1Scaffold_539	499353	499403	-	9.64336	5.52675	4.09e-177	2.46e-173	2	2	2471	3093	0.0980719	0.107317	76.9534	109.762
Pja_TSC20797	Pjv1Scaffold_54	115584	115617	+	1.30568	1.33801	3.41e-07	1.13e-05	27	22	113	92	1.32397	1.18049	3.51911	3.26482
Pja_TSC20810	Pjv1Scaffold_54	392301	392354	+	-1.86096	-1.31509	0.00102294	0.009553	11	11	6	4	0.539395	0.590245	0.186856	0.141949
Pja_TSC20864	Pjv1Scaffold_54	1339210	1339300	-	-1.54241	4.88875	1.23e-26	4.61e-24	827	844	472	493	40.5527	45.2879	14.6993	17.4952
Pja_TSC20898	Pjv1Scaffold_54	1976890	1977005	-	1.34412	0.559476	2.97e-05	0.000527545	15	12	60	56	0.735539	0.643903	1.86856	1.98728
Pja_TSC20910	Pjv1Scaffold_54	2429760	2429891	+	-1.60617	4.50419	4.76e-26	1.7e-23	609	689	376	346	29.8629	36.9708	11.7096	12.2786
Pja_TSC20926	Pjv1Scaffold_540	131949	132103	+	1.98434	0.177041	5.96e-07	1.85e-05	11	3	48	46	0.539395	0.160976	1.49485	1.63241
Pja_TSC21010	Pjv1Scaffold_541	683792	684016	+	1.09178	2.58027	5.03e-06	0.000115701	85	51	211	269	4.16806	2.73659	6.57109	9.54605
Pja_TSC21012	Pjv1Scaffold_542	5718	6026	+	-3.1796	-0.175043	4.66e-14	5.58e-12	31	35	3	9	1.52011	1.87805	0.0934278	0.319385
Pja_TSC21013	Pjv1Scaffold_542	6131	6305	+	-2.03625	-0.722752	1.08e-05	0.000222899	23	14	11	4	1.12783	0.751221	0.342569	0.141949
Pja_TSC21014	Pjv1Scaffold_542	6391	6545	-	-1.05474	0.280956	0.00105709	0.00982061	37	25	24	26	1.81433	1.34147	0.747423	0.922667
Pja_TSC21015	Pjv1Scaffold_542	6592	6651	-	-2.99998	-1.38413	2.07e-06	5.41e-05	14	11	3	2	0.686503	0.590245	0.0934278	0.0709744
Pja_TSC21016	Pjv1Scaffold_542	33209	33267	+	-1.54123	8.53986	1.22e-39	8.49e-37	10631	10069	6307	5691	521.301	540.289	196.416	201.958
Pja_TSC21017	Pjv1Scaffold_542	33362	33599	+	-1.34017	1.73686	8.48e-09	4.06e-07	92	95	56	68	4.51131	5.09757	1.74399	2.41313
Pja_TSC21019	Pjv1Scaffold_542	33693	34187	+	-1.71885	2.94454	1.15e-21	2.9e-19	229	233	112	124	11.2292	12.5025	3.48797	4.40041
Pja_TSC21020	Pjv1Scaffold_542	33822	34348	-	-1.06452	5.98467	6.97e-12	6.23e-10	1487	1712	1243	1334	72.9165	91.8636	38.7103	47.3399
Pja_TSC21021	Pjv1Scaffold_542	34283	34298	+	-2.26266	-1.07506	5.69e-05	0.000913731	10	19	5	5	0.49036	1.01951	0.155713	0.177436
Pja_TSC21026	Pjv1Scaffold_542	114586	114758	+	-1.18002	6.27669	1.88e-18	3.69e-16	1977	2049	1488	1504	96.9441	109.947	46.3402	53.3727
Pja_TSC21031	Pjv1Scaffold_542	136359	136598	+	1.719	-0.582435	0.000789551	0.00783704	4	5	33	18	0.196144	0.268293	1.02771	0.638769
Pja_TSC21039	Pjv1Scaffold_542	243562	243638	-	1.63644	-0.00118927	4.85e-05	0.000802431	11	4	39	40	0.539395	0.214634	1.21456	1.41949
Pja_TSC21059	Pjv1Scaffold_543	276678	276720	+	-1.70152	-0.627295	0.000220772	0.00283166	15	22	8	11	0.735539	1.18049	0.249141	0.390359
Pja_TSC21063	Pjv1Scaffold_543	296452	296890	+	-1.11946	5.98503	1.41e-10	9.92e-09	1398	1831	1227	1288	68.5523	98.2489	38.212	45.7075
Pja_TSC21139	Pjv1Scaffold_546	118269	118362	+	-2.79052	-0.840593	3.69e-08	1.52e-06	18	20	3	6	0.882647	1.07317	0.0934278	0.212923
Pja_TSC21176	Pjv1Scaffold_5481	2083	2141	-	1.49165	0.56602	4.54e-06	0.000106149	15	10	62	57	0.735539	0.536586	1.93084	2.02277
Pja_TSC21235	Pjv1Scaffold_55	1714642	1714719	-	1.90132	-0.758504	0.000580311	0.00614835	2	5	23	22	0.0980719	0.268293	0.71628	0.780718
Pja_TSC21236	Pjv1Scaffold_55	1714749	1714857	-	1.15883	1.57729	1.17e-06	3.29e-05	30	33	127	111	1.47108	1.77073	3.95511	3.93908
Pja_TSC21255	Pjv1Scaffold_550	71843	71943	+	1.78736	-0.292975	0.000385723	0.00442896	8	3	26	38	0.392288	0.160976	0.809708	1.34851
Pja_TSC21343	Pjv1Scaffold_553	487095	487152	+	1.13769	2.6665	1.7e-07	6.07e-06	77	63	333	193	3.77577	3.38049	10.3705	6.84903
Pja_TSC21361	Pjv1Scaffold_554	101253	101367	-	1.50304	-0.192371	0.000927133	0.00884311	10	4	30	37	0.49036	0.214634	0.934278	1.31303
Pja_TSC21362	Pjv1Scaffold_554	101393	101482	-	3.66981	0.859777	2.98e-18	5.69e-16	7	1	83	91	0.343252	0.0536586	2.58484	3.22933
Pja_TSC21402	Pjv1Scaffold_554	695928	696040	-	-2.07446	-0.260558	1.56e-08	7.02e-07	28	25	11	10	1.37301	1.34147	0.342569	0.354872
Pja_TSC21496	Pjv1Scaffold_559	99202	99307	-	-1.12963	0.206506	0.000596588	0.00626992	36	24	24	22	1.76529	1.28781	0.747423	0.780718
Pja_TSC21497	Pjv1Scaffold_559	99380	99433	-	-1.12109	4.17686	2.31e-07	8.02e-06	373	559	344	382	18.2904	29.9952	10.7131	13.5561
Pja_TSC21548	Pjv1Scaffold_56	1902423	1902587	-	-1.07461	5.10016	4.94e-11	3.76e-09	799	945	855	566	39.1797	50.7074	26.6269	20.0857
Pja_TSC21568	Pjv1Scaffold_560	218997	219047	+	-1.24269	5.01209	7.81e-19	1.57e-16	809	899	677	550	39.6701	48.2391	21.0835	19.518
Pja_TSC21608	Pjv1Scaffold_561	62166	62207	-	1.2205	1.04082	0.000286384	0.00350406	21	20	109	55	1.02975	1.07317	3.39454	1.9518
Pja_TSC21611	Pjv1Scaffold_561	400321	400403	-	1.25639	3.59947	6.7e-11	4.98e-09	130	127	460	565	6.37467	6.81464	14.3256	20.0503
Pja_TSC21649	Pjv1Scaffold_563	74349	74359	+	1.39576	0.779849	1.67e-05	0.000325937	22	9	79	59	1.07879	0.482928	2.46027	2.09374
Pja_TSC21665	Pjv1Scaffold_564	101971	102208	+	-1.42305	3.46249	1.29e-19	2.9e-17	301	317	209	181	14.7598	17.0098	6.5088	6.42318
Pja_TSC21667	Pjv1Scaffold_564	103050	103297	+	-1.06182	2.09874	3.77e-07	1.23e-05	102	121	98	83	5.00167	6.49269	3.05198	2.94544
Pja_TSC21675	Pjv1Scaffold_564	225349	225382	-	2.78767	-0.484734	2.56e-07	8.76e-06	5	0	31	29	0.24518	0	0.965421	1.02913
Pja_TSC21682	Pjv1Scaffold_564	537698	537879	-	1.7571	0.00766357	1.83e-05	0.000351045	7	7	50	31	0.343252	0.37561	1.55713	1.1001
Pja_TSC21686	Pjv1Scaffold_564	561625	561723	-	1.15602	2.12339	1.83e-08	8.08e-07	54	40	197	157	2.64794	2.14634	6.13509	5.57149
Pja_TSC21718	Pjv1Scaffold_566	918635	918760	+	-1.78528	0.271733	1.02e-08	4.77e-07	40	34	19	17	1.96144	1.82439	0.59171	0.603282
Pja_TSC21720	Pjv1Scaffold_566	919189	919254	-	1.27852	0.40973	0.000148602	0.00205501	13	12	59	44	0.637467	0.643903	1.83741	1.56144
Pja_TSC21728	Pjv1Scaffold_568	25751	25822	-	-1.59131	-0.630668	0.000160917	0.00218827	16	20	12	8	0.784575	1.07317	0.373711	0.283897
Pja_TSC21741	Pjv1Scaffold_5688	7107	7210	-	4.62601	-0.813683	1.26e-08	5.75e-07	1	0	23	26	0.049036	0	0.71628	0.922667
Pja_TSC21748	Pjv1Scaffold_57	174616	174752	-	6.33777	2.02235	1.42e-54	1.42e-51	1	2	218	215	0.049036	0.107317	6.78909	7.62974
Pja_TSC21761	Pjv1Scaffold_57	594638	594673	-	6.77155	-1.27533	3.41e-07	1.13e-05	0	0	19	15	0	0	0.59171	0.532308
Pja_TSC21841	Pjv1Scaffold_570	375643	375946	-	1.06382	2.72758	8.44e-10	5.16e-08	81	71	294	243	3.97191	3.80976	9.15593	8.62339
Pja_TSC21877	Pjv1Scaffold_571	441328	441357	-	2.54262	-1.26999	0.000448856	0.00501203	1	2	15	16	0.049036	0.107317	0.467139	0.567795
Pja_TSC21940	Pjv1Scaffold_576	123254	123462	+	1.21188	5.90575	8.65e-19	1.73e-16	721	618	3144	2133	35.3549	33.161	97.9124	75.6942
Pja_TSC21957	Pjv1Scaffold_577	392436	392611	-	-1.4678	2.6436	3.19e-13	3.39e-11	159	198	117	102	7.79672	10.6244	3.64368	3.61969
Pja_TSC21976	Pjv1Scaffold_578	880103	880216	-	1.16425	2.17035	3.87e-08	1.59e-06	58	39	184	181	2.84409	2.09269	5.73024	6.42318
Pja_TSC22011	Pjv1Scaffold_58	1043169	1043254	+	2.97977	4.79101	1.37e-72	2.06e-69	142	84	1582	1407	6.96311	4.50732	49.2676	49.9305
Pja_TSC22012	Pjv1Scaffold_58	1043343	1043467	+	2.31583	0.35225	1.46e-08	6.61e-07	8	5	68	43	0.392288	0.268293	2.1177	1.52595
Pja_TSC22035	Pjv1Scaffold_58	1873044	1873096	+	1.85777	-0.23108	3.13e-05	0.00055252	9	2	37	31	0.441324	0.107317	1.15228	1.1001
Pja_TSC22039	Pjv1Scaffold_58	2136292	2136352	+	-1.34924	1.95758	2.34e-10	1.59e-08	103	115	82	63	5.0507	6.17074	2.55369	2.23569
Pja_TSC22048	Pjv1Scaffold_580	2179	2252	+	3.69181	-0.370567	2.37e-08	1.03e-06	2	1	25	43	0.0980719	0.0536586	0.778565	1.52595
Pja_TSC22072	Pjv1Scaffold_580	283790	284029	+	1.90981	3.82676	2.79e-35	1.75e-32	117	96	710	638	5.73721	5.15123	22.1113	22.6408
Pja_TSC22092	Pjv1Scaffold_580	618044	618108	+	3.08955	-0.507039	7.33e-08	2.84e-06	1	3	36	24	0.049036	0.160976	1.12113	0.851692
Pja_TSC22099	Pjv1Scaffold_581	85987	86238	+	-1.32201	3.8657	9.82e-14	1.14e-11	373	421	249	285	18.2904	22.5903	7.75451	10.1138
Pja_TSC22185	Pjv1Scaffold_584	330232	330433	+	1.17135	1.54038	1.73e-06	4.64e-05	33	28	135	98	1.61819	1.50244	4.20425	3.47774
Pja_TSC22290	Pjv1Scaffold_587	323374	323663	+	-1.47595	2.82716	1.09e-11	9.27e-10	195	211	102	142	9.56201	11.322	3.17655	5.03918
Pja_TSC22307	Pjv1Scaffold_588	11458	11510	+	1.63006	-0.402681	0.000522066	0.00566314	9	2	31	27	0.441324	0.107317	0.965421	0.958154
Pja_TSC22308	Pjv1Scaffold_588	11611	11639	+	4.95999	-0.529464	2.23e-11	1.8e-09	1	0	34	28	0.049036	0	1.05885	0.993641
Pja_TSC22324	Pjv1Scaffold_589	547507	547562	+	-3.54929	-1.00585	2.98e-07	1e-05	9	27	3	2	0.441324	1.44878	0.0934278	0.0709744
Pja_TSC22346	Pjv1Scaffold_59	1702074	1702176	+	1.11815	3.63374	2.41e-09	1.32e-07	183	102	532	500	8.97358	5.47318	16.5679	17.7436
Pja_TSC22348	Pjv1Scaffold_59	1702754	1702760	+	1.79918	-0.16605	4.38e-05	0.000737076	10	2	37	34	0.49036	0.107317	1.15228	1.20656
Pja_TSC22350	Pjv1Scaffold_59	1703114	1703184	+	1.22601	1.24816	4.25e-06	0.000100337	29	19	95	94	1.42204	1.01951	2.95855	3.3358
Pja_TSC22356	Pjv1Scaffold_59	1705806	1705845	+	1.65373	-0.0743679	4.17e-05	0.000706349	9	5	41	34	0.441324	0.268293	1.27685	1.20656
Pja_TSC22357	Pjv1Scaffold_59	1706413	1706456	+	1.20267	1.75947	8.6e-06	0.00018414	50	21	139	134	2.4518	1.12683	4.32882	4.75528
Pja_TSC22473	Pjv1Scaffold_597	157594	157717	-	1.86378	0.0877252	3.44e-06	8.45e-05	8	6	51	36	0.392288	0.321952	1.58827	1.27754
Pja_TSC22474	Pjv1Scaffold_597	315948	316031	+	1.90385	-0.314644	2.24e-05	0.000415158	6	4	34	30	0.294216	0.214634	1.05885	1.06462
Pja_TSC22484	Pjv1Scaffold_597	717102	717173	-	1.27522	3.48334	1.05e-11	8.99e-10	137	98	594	373	6.71793	5.25854	18.4987	13.2367
Pja_TSC22498	Pjv1Scaffold_598	444451	444621	+	-1.17425	0.0726483	0.000308972	0.00371533	29	26	24	17	1.42204	1.39512	0.747423	0.603282
Pja_TSC22539	Pjv1Scaffold_6	389587	389654	-	2.25783	2.90541	4.7e-23	1.38e-20	63	27	421	305	3.08926	1.44878	13.111	10.8236
Pja_TSC22546	Pjv1Scaffold_6	588181	588351	+	8.28738	0.0247281	1.98e-16	3.18e-14	0	0	43	54	0	0	1.33913	1.91631
Pja_TSC22567	Pjv1Scaffold_6	998119	998269	-	1.0933	0.76342	0.000215367	0.00277895	21	15	72	58	1.02975	0.804879	2.24227	2.05826
Pja_TSC22597	Pjv1Scaffold_6	1976114	1976139	+	1.86476	1.735	8.2e-13	8.34e-11	32	16	171	125	1.56915	0.858538	5.32539	4.4359
Pja_TSC22619	Pjv1Scaffold_6	3329586	3329635	-	-1.08272	0.0842163	0.000911663	0.00873886	27	27	27	16	1.32397	1.44878	0.84085	0.567795
Pja_TSC22628	Pjv1Scaffold_6	3729172	3729229	-	-1.57529	0.0391805	0.000386106	0.00442996	42	18	12	21	2.05951	0.965855	0.373711	0.745231
Pja_TSC22630	Pjv1Scaffold_60	106853	106862	+	1.46763	1.8857	9.32e-10	5.63e-08	41	26	184	130	2.01047	1.39512	5.73024	4.61333
Pja_TSC22645	Pjv1Scaffold_60	664693	664791	+	4.37864	0.237824	4.4e-15	6.05e-13	1	2	52	59	0.049036	0.107317	1.61942	2.09374
Pja_TSC22660	Pjv1Scaffold_60	1514354	1514516	-	-1.42732	-0.066495	0.000167454	0.0022618	23	30	13	20	1.12783	1.60976	0.404854	0.709744
Pja_TSC22667	Pjv1Scaffold_60	1736622	1736833	+	1.06023	2.50759	9.46e-09	4.46e-07	68	62	237	220	3.33444	3.32683	7.3808	7.80718
Pja_TSC22746	Pjv1Scaffold_606	626556	626620	+	-1.84459	-1.1119	0.000252437	0.00315032	14	12	8	4	0.686503	0.643903	0.249141	0.141949
Pja_TSC22760	Pjv1Scaffold_607	191922	192075	-	-1.8723	-0.12597	1.3e-05	0.000260847	20	36	17	9	0.980719	1.93171	0.529424	0.319385
Pja_TSC22777	Pjv1Scaffold_609	78345	78461	-	1.07759	5.80996	3.91e-14	4.75e-12	692	642	2245	2465	33.9329	34.4488	69.9152	87.4759
Pja_TSC22792	Pjv1Scaffold_609	594553	594596	+	1.27872	4.23296	3.78e-18	7.13e-16	215	184	956	687	10.5427	9.87319	29.7723	24.3797
Pja_TSC22816	Pjv1Scaffold_61	669910	670023	-	1.98297	-0.884961	0.000405139	0.00460435	3	3	24	17	0.147108	0.160976	0.747423	0.603282
Pja_TSC22817	Pjv1Scaffold_61	670119	670287	-	1.25192	8.76884	3.45e-16	5.36e-14	4208	5322	21078	17646	206.343	285.571	656.424	626.207
Pja_TSC22828	Pjv1Scaffold_61	1979474	1979536	-	1.25345	0.342698	0.00106763	0.00989098	12	12	64	34	0.588431	0.643903	1.99313	1.20656
Pja_TSC22900	Pjv1Scaffold_617	363122	363152	+	-1.24677	2.39375	2.04e-11	1.65e-09	141	146	118	87	6.91407	7.83416	3.67483	3.08738
Pja_TSC22934	Pjv1Scaffold_619	238315	238484	-	-1.35146	-0.203472	0.000245848	0.00308863	24	23	21	10	1.17686	1.23415	0.653995	0.354872
Pja_TSC22960	Pjv1Scaffold_619	661575	661595	+	1.59597	-0.117823	8.28e-05	0.00124359	9	5	38	34	0.441324	0.268293	1.18342	1.20656
Pja_TSC22976	Pjv1Scaffold_62	10214	10239	+	5.41683	-0.131969	1.66e-14	2.12e-12	1	0	42	43	0.049036	0	1.30799	1.52595
Pja_TSC22977	Pjv1Scaffold_62	16185	16230	-	1.23755	0.579391	0.000149049	0.00205764	13	16	63	53	0.637467	0.858538	1.96198	1.88082
Pja_TSC22980	Pjv1Scaffold_62	87237	87288	+	-1.78886	0.590071	4.82e-09	2.45e-07	48	45	18	27	2.35373	2.41464	0.560567	0.958154
Pja_TSC22990	Pjv1Scaffold_62	326555	326591	+	7.80745	-0.397242	4.5e-14	5.41e-12	0	0	37	33	0	0	1.15228	1.17108
Pja_TSC23026	Pjv1Scaffold_62	968451	968522	+	-1.38006	3.5366	4.14e-15	5.73e-13	289	353	225	194	14.1714	18.9415	7.00709	6.88451
Pja_TSC23029	Pjv1Scaffold_62	1043751	1043848	+	-1.82897	-0.929742	0.000237393	0.00300251	14	16	4	10	0.686503	0.858538	0.12457	0.354872
Pja_TSC23049	Pjv1Scaffold_62	1384478	1384527	+	2.9181	2.00942	1.97e-25	6.79e-23	25	6	220	176	1.2259	0.321952	6.85137	6.24574
Pja_TSC23120	Pjv1Scaffold_620	128916	129083	+	-1.37832	1.16479	4.97e-08	1.98e-06	66	61	38	44	3.23637	3.27318	1.18342	1.56144
Pja_TSC23165	Pjv1Scaffold_623	389366	389454	-	-2.13143	-1.27575	0.000184842	0.00246014	11	13	3	6	0.539395	0.697562	0.0934278	0.212923
Pja_TSC23188	Pjv1Scaffold_624	237504	237528	+	2.27296	-0.886344	0.000183689	0.0024522	4	1	24	18	0.196144	0.0536586	0.747423	0.638769
Pja_TSC23228	Pjv1Scaffold_625	307162	307166	+	-1.15099	2.14269	1.72e-09	9.74e-08	121	115	91	88	5.93335	6.17074	2.83398	3.12287
Pja_TSC23230	Pjv1Scaffold_625	335520	335568	-	-1.01992	5.75212	9.33e-07	2.73e-05	1325	1380	883	1329	64.9726	74.0489	27.4989	47.1625
Pja_TSC23233	Pjv1Scaffold_625	347615	347993	+	-1.09031	1.47259	0.000213493	0.00275832	54	91	61	55	2.64794	4.88293	1.8997	1.9518
Pja_TSC23306	Pjv1Scaffold_628	72002	72101	+	1.89636	1.03025	4.84e-10	3.14e-08	17	11	88	88	0.833611	0.590245	2.74055	3.12287
Pja_TSC23310	Pjv1Scaffold_628	175239	175449	-	-1.23196	5.60481	3.91e-18	7.33e-16	1449	1134	1120	746	71.0531	60.8489	34.8797	26.4734
Pja_TSC23333	Pjv1Scaffold_629	598679	598720	-	-2.24759	-1.20642	3.87e-05	0.000661598	12	14	5	4	0.588431	0.751221	0.155713	0.141949
Pja_TSC23340	Pjv1Scaffold_63	732732	732793	-	1.86922	-0.334968	0.000189074	0.00250535	4	6	41	22	0.196144	0.321952	1.27685	0.780718
Pja_TSC23349	Pjv1Scaffold_63	1475493	1475547	-	-4.05269	-0.861063	5.42e-11	4.11e-09	16	26	2	2	0.784575	1.39512	0.0622852	0.0709744
Pja_TSC23400	Pjv1Scaffold_634	85995	86187	+	1.13661	1.03904	5.24e-05	0.00085707	19	24	83	77	0.931683	1.28781	2.58484	2.73251
Pja_TSC23401	Pjv1Scaffold_634	86212	86246	+	1.15131	1.32897	1.21e-05	0.000244568	32	21	99	99	1.56915	1.12683	3.08312	3.51323
Pja_TSC23405	Pjv1Scaffold_634	185618	185707	-	1.16588	0.474466	0.00056188	0.00599113	19	9	55	51	0.931683	0.482928	1.71284	1.80985
Pja_TSC23453	Pjv1Scaffold_635	207860	207907	+	-1.19814	1.79071	7.61e-08	2.94e-06	86	101	75	63	4.21709	5.41952	2.3357	2.23569
Pja_TSC23489	Pjv1Scaffold_635	782328	782384	-	1.60813	4.48594	1.72e-22	4.69e-20	252	153	1080	984	12.3571	8.20977	33.634	34.9194
Pja_TSC23541	Pjv1Scaffold_64	37149	37199	-	1.53054	-0.364936	0.000557469	0.00596231	9	3	31	28	0.441324	0.160976	0.965421	0.993641
Pja_TSC23547	Pjv1Scaffold_64	130532	130620	+	1.32346	2.3099	1.02e-08	4.77e-07	67	32	236	181	3.28541	1.71708	7.34966	6.42318
Pja_TSC23561	Pjv1Scaffold_64	382834	382948	-	1.38563	2.88051	1.83e-13	2.05e-11	63	80	336	297	3.08926	4.29269	10.4639	10.5397
Pja_TSC23562	Pjv1Scaffold_64	427742	427862	-	1.74476	-0.10135	5.3e-05	0.00086543	6	7	34	40	0.294216	0.37561	1.05885	1.41949
Pja_TSC23567	Pjv1Scaffold_64	505817	505969	+	1.6046	1.47306	2.84e-09	1.53e-07	28	18	114	121	1.37301	0.965855	3.55026	4.29395
Pja_TSC23569	Pjv1Scaffold_64	522686	522738	-	1.97516	-0.0270933	0.000152087	0.00208709	2	10	31	49	0.0980719	0.536586	0.965421	1.73887
Pja_TSC23572	Pjv1Scaffold_64	578045	578463	+	-1.02534	3.49261	4.67e-11	3.58e-09	324	254	239	237	15.8876	13.6293	7.44308	8.41046
Pja_TSC23576	Pjv1Scaffold_64	651796	651902	+	-1.82451	-0.772518	4.4e-05	0.000739206	16	18	10	6	0.784575	0.965855	0.311426	0.212923
Pja_TSC23591	Pjv1Scaffold_64	982241	982337	-	5.18587	0.956701	7.77e-23	2.2e-20	2	1	84	109	0.0980719	0.0536586	2.61598	3.8681
Pja_TSC23596	Pjv1Scaffold_64	1090001	1090093	+	-1.12213	0.142912	0.000584381	0.00617622	28	29	21	23	1.37301	1.5561	0.653995	0.816205
Pja_TSC23615	Pjv1Scaffold_64	1328407	1328463	-	1.53906	3.97796	6.12e-24	1.93e-21	162	129	820	612	7.94382	6.92196	25.5369	21.7182
Pja_TSC23616	Pjv1Scaffold_64	1328522	1328686	-	1.59155	1.9851	9.29e-12	8.09e-10	30	37	172	169	1.47108	1.98537	5.35653	5.99733
Pja_TSC23617	Pjv1Scaffold_64	1359451	1359494	+	2.09166	0.739148	2.48e-10	1.68e-08	10	10	79	66	0.49036	0.536586	2.46027	2.34215
Pja_TSC23629	Pjv1Scaffold_64	1673045	1673343	+	-1.01958	7.1494	2.33e-17	4.12e-15	3545	3556	3123	2797	173.832	190.81	97.2584	99.2577
Pja_TSC23730	Pjv1Scaffold_643	577547	577636	+	-1.64727	-0.607671	0.000465078	0.00515864	13	24	14	6	0.637467	1.28781	0.435996	0.212923
Pja_TSC23744	Pjv1Scaffold_643	696710	696889	+	-1.38217	1.53231	2.07e-09	1.14e-07	80	84	53	53	3.92288	4.50732	1.65056	1.88082
Pja_TSC23745	Pjv1Scaffold_6439	2626	2755	+	1.92011	4.08515	1.57e-33	8.57e-31	125	129	812	806	6.12949	6.92196	25.2878	28.6027
Pja_TSC23822	Pjv1Scaffold_644	966370	966469	-	1.00894	3.60674	1.15e-09	6.75e-08	178	116	522	470	8.7284	6.2244	16.2564	16.679
Pja_TSC23843	Pjv1Scaffold_645	582636	582730	-	-1.40002	2.55676	1.94e-08	8.54e-07	153	179	83	127	7.5025	9.60489	2.58484	4.50687
Pja_TSC23908	Pjv1Scaffold_648	141263	141305	+	2.23955	-1.17011	0.000494394	0.00542371	2	2	15	18	0.0980719	0.107317	0.467139	0.638769
Pja_TSC23925	Pjv1Scaffold_648	365407	365519	+	1.33189	1.47592	1.54e-05	0.000303916	41	13	119	108	2.01047	0.697562	3.70597	3.83262
Pja_TSC24011	Pjv1Scaffold_650	971851	971969	+	-1.80872	0.131751	2.74e-06	6.9e-05	28	39	12	20	1.37301	2.09269	0.373711	0.709744
Pja_TSC24022	Pjv1Scaffold_651	191568	191661	-	-1.15757	1.80271	7.76e-07	2.32e-05	116	72	73	68	5.68817	3.86342	2.27341	2.41313
Pja_TSC24025	Pjv1Scaffold_651	401972	402051	-	1.34932	-0.209909	0.000949685	0.0090181	9	6	36	29	0.441324	0.321952	1.12113	1.02913
Pja_TSC24110	Pjv1Scaffold_656	346769	346991	+	-1.20672	2.31242	2.23e-08	9.74e-07	120	148	95	101	5.88431	7.94148	2.95855	3.58421
Pja_TSC24111	Pjv1Scaffold_656	347023	347042	+	-1.28892	1.53101	4.28e-07	1.38e-05	75	85	49	61	3.6777	4.56098	1.52599	2.16472
Pja_TSC24136	Pjv1Scaffold_657	203931	203966	+	1.90093	-0.760662	0.000263178	0.00326536	5	2	26	19	0.24518	0.107317	0.809708	0.674256
Pja_TSC24138	Pjv1Scaffold_657	243638	243779	+	1.88917	1.36914	5.08e-12	4.66e-10	16	20	119	107	0.784575	1.07317	3.70597	3.79713
Pja_TSC24181	Pjv1Scaffold_658	303226	303335	-	1.09883	5.45524	1.64e-19	3.62e-17	556	476	1979	1744	27.264	25.5415	61.6312	61.8896
Pja_TSC24184	Pjv1Scaffold_659	70463	70494	-	-1.96768	-1.14237	0.000111181	0.00160651	12	14	7	4	0.588431	0.751221	0.217998	0.141949
Pja_TSC24313	Pjv1Scaffold_666	536594	536761	-	1.80391	0.498659	4.31e-06	0.000101445	14	6	51	66	0.686503	0.321952	1.58827	2.34215
Pja_TSC24398	Pjv1Scaffold_671	292612	292714	-	-1.35645	1.95302	1.3e-10	9.24e-09	111	107	67	76	5.44299	5.74147	2.08655	2.69703
Pja_TSC24408	Pjv1Scaffold_671	632642	632698	-	-1.12185	0.817784	2.62e-05	0.000474311	51	42	41	31	2.50083	2.25366	1.27685	1.1001
Pja_TSC24455	Pjv1Scaffold_674	683656	683755	-	-1.26656	4.7007	3.35e-22	8.89e-20	776	622	527	451	38.0519	33.3757	16.4122	16.0047
Pja_TSC24482	Pjv1Scaffold_676	301026	301223	-	1.16712	2.56735	1.32e-09	7.63e-08	79	50	267	221	3.87384	2.68293	8.31508	7.84267
Pja_TSC24537	Pjv1Scaffold_68	460915	461052	-	-1.07501	2.4784	6.18e-06	0.000138435	155	137	91	139	7.60057	7.35123	2.83398	4.93272
Pja_TSC24611	Pjv1Scaffold_681	24793	24829	+	1.52682	5.23517	0.000249112	0.00312311	376	334	3001	624	18.4375	17.922	93.459	22.144
Pja_TSC24648	Pjv1Scaffold_682	666701	666750	+	-1.91621	-0.494512	1.9e-06	5.05e-05	21	22	9	10	1.02975	1.18049	0.280283	0.354872
Pja_TSC24661	Pjv1Scaffold_684	98156	98392	+	1.4913	1.72799	5.26e-10	3.38e-08	37	22	153	127	1.81433	1.18049	4.76482	4.50687
Pja_TSC24665	Pjv1Scaffold_684	455387	455388	+	3.48499	-0.996312	1.81e-06	4.86e-05	1	1	22	19	0.049036	0.0536586	0.685137	0.674256
Pja_TSC24688	Pjv1Scaffold_688	27287	27392	-	1.32761	1.38681	2.25e-05	0.000416522	29	21	143	72	1.42204	1.12683	4.45339	2.55508
Pja_TSC24708	Pjv1Scaffold_689	444997	445175	+	-1.3139	2.50717	3.89e-09	2.03e-07	137	177	99	114	6.71793	9.49758	3.08312	4.04554
Pja_TSC24721	Pjv1Scaffold_69	135606	135670	+	-1.00475	3.86357	1.84e-09	1.03e-07	446	298	314	305	21.87	15.9903	9.77878	10.8236
Pja_TSC24740	Pjv1Scaffold_69	806226	806287	-	1.38462	0.385622	0.000301901	0.00364513	8	15	64	39	0.392288	0.804879	1.99313	1.384
Pja_TSC24767	Pjv1Scaffold_69	1577430	1577474	+	2.67171	-1.17433	0.00017703	0.00237512	2	1	21	13	0.0980719	0.0536586	0.653995	0.461333
Pja_TSC24801	Pjv1Scaffold_691	156669	156856	-	1.19722	5.68356	2.58e-20	6.09e-18	649	508	2560	1926	31.8243	27.2586	79.7251	68.3483
Pja_TSC24851	Pjv1Scaffold_6932	2358	2519	+	-1.10499	1.02257	1.05e-05	0.000217751	57	50	50	34	2.79505	2.68293	1.55713	1.20656
Pja_TSC24857	Pjv1Scaffold_694	130746	130958	-	-1.51201	2.24732	5.92e-15	7.9e-13	154	123	81	82	7.55154	6.60001	2.52255	2.90995
Pja_TSC24894	Pjv1Scaffold_696	335307	335350	+	-1.89623	-1.07788	0.000178184	0.00238846	14	13	4	8	0.686503	0.697562	0.12457	0.283897
Pja_TSC24931	Pjv1Scaffold_697	384048	384186	+	-1.55707	0.489527	1.84e-06	4.91e-05	35	47	24	23	1.71626	2.52196	0.747423	0.816205
Pja_TSC24977	Pjv1Scaffold_7	964107	964220	+	2.94776	0.061507	2.4e-08	1.04e-06	3	4	36	56	0.147108	0.214634	1.12113	1.98728
Pja_TSC25013	Pjv1Scaffold_70	325245	325315	-	2.24758	-0.334839	2.94e-06	7.33e-05	8	0	34	31	0.392288	0	1.05885	1.1001
Pja_TSC25021	Pjv1Scaffold_70	1033330	1033402	+	-1.87594	-0.901573	0.000144746	0.00201025	15	16	4	10	0.735539	0.858538	0.12457	0.354872
Pja_TSC25022	Pjv1Scaffold_70	1033569	1033659	+	-1.04921	3.79226	5.72e-12	5.22e-10	376	336	280	297	18.4375	18.0293	8.71993	10.5397
Pja_TSC25025	Pjv1Scaffold_70	1155446	1155462	-	-1.68486	1.97502	1.9e-09	1.05e-07	115	123	44	79	5.63913	6.60001	1.37027	2.80349
Pja_TSC25089	Pjv1Scaffold_702	578139	578186	-	2.07566	-0.626701	0.000154502	0.0021154	3	4	32	19	0.147108	0.214634	0.996563	0.674256
Pja_TSC25112	Pjv1Scaffold_704	613352	613440	+	1.86617	-0.784032	0.000918981	0.00878769	2	5	26	18	0.0980719	0.268293	0.809708	0.638769
Pja_TSC25135	Pjv1Scaffold_707	450530	450601	+	1.59414	0.975513	2.43e-07	8.38e-06	21	11	97	67	1.02975	0.590245	3.02083	2.37764
Pja_TSC25151	Pjv1Scaffold_71	417919	418106	-	1.53961	1.55198	4.94e-06	0.000114152	41	10	140	108	2.01047	0.536586	4.35996	3.83262
Pja_TSC25152	Pjv1Scaffold_71	440041	440197	+	-1.46642	0.862935	2.76e-08	1.18e-06	55	50	36	28	2.69698	2.68293	1.12113	0.993641
Pja_TSC25154	Pjv1Scaffold_71	575278	575372	+	2.39024	1.33262	1.2e-16	2e-14	16	10	123	108	0.784575	0.536586	3.83054	3.83262
Pja_TSC25155	Pjv1Scaffold_71	650935	651133	+	3.20756	0.292504	8.71e-13	8.8e-11	5	2	66	46	0.24518	0.107317	2.05541	1.63241
Pja_TSC25164	Pjv1Scaffold_710	48255	48291	+	1.11275	3.76175	6.92e-14	8.18e-12	161	149	640	496	7.89479	7.99513	19.9313	17.6016
Pja_TSC25246	Pjv1Scaffold_712	603391	603467	+	-1.22156	2.56398	7.77e-11	5.71e-09	151	169	133	100	7.40443	9.06831	4.14197	3.54872
Pja_TSC25247	Pjv1Scaffold_712	610886	610901	+	-1.08788	4.05701	2.31e-15	3.33e-13	447	414	359	324	21.9191	22.2147	11.1802	11.4978
Pja_TSC25262	Pjv1Scaffold_714	358806	358836	+	2.58861	3.04631	9.7e-35	5.71e-32	43	38	502	329	2.10855	2.03903	15.6336	11.6753
Pja_TSC25271	Pjv1Scaffold_716	98094	98173	-	1.69276	0.492453	2.52e-06	6.46e-05	10	11	71	45	0.49036	0.590245	2.21113	1.59692
Pja_TSC25288	Pjv1Scaffold_716	547117	547194	+	-2.06086	0.341778	4.34e-09	2.24e-07	35	47	15	18	1.71626	2.52196	0.467139	0.638769
Pja_TSC25321	Pjv1Scaffold_718	388787	388966	-	1.5214	1.52387	1.09e-08	5.04e-07	29	21	115	126	1.42204	1.12683	3.5814	4.47139
Pja_TSC25331	Pjv1Scaffold_718	545525	545592	-	1.35643	0.838116	4.44e-06	0.000104195	19	14	77	66	0.931683	0.751221	2.39798	2.34215
Pja_TSC25387	Pjv1Scaffold_72	1777839	1777987	-	1.09025	1.50719	3.81e-05	0.000651701	32	30	139	86	1.56915	1.60976	4.32882	3.0519
Pja_TSC25390	Pjv1Scaffold_72	1991634	1991717	-	1.24725	4.46725	1.87e-09	1.04e-07	312	172	868	1026	15.2992	9.22928	27.0318	36.4098
Pja_TSC25400	Pjv1Scaffold_720	250952	251089	+	1.11145	1.22303	3.11e-05	0.000549401	27	23	90	92	1.32397	1.23415	2.80283	3.26482
Pja_TSC25445	Pjv1Scaffold_723	451806	451931	-	-1.03059	0.420851	0.00055679	0.00596067	34	34	28	28	1.66722	1.82439	0.871993	0.993641
Pja_TSC25506	Pjv1Scaffold_727	312396	312506	-	1.51041	0.0762614	0.000283769	0.00348057	9	8	54	29	0.441324	0.429269	1.6817	1.02913
Pja_TSC25523	Pjv1Scaffold_729	391181	391250	+	-1.8696	-0.397349	1.05e-05	0.000216837	30	16	14	7	1.47108	0.858538	0.435996	0.24841
Pja_TSC25570	Pjv1Scaffold_730	80948	80962	-	-1.89749	-0.988091	0.00032413	0.00384829	10	19	8	5	0.49036	1.01951	0.249141	0.177436
Pja_TSC25589	Pjv1Scaffold_730	413965	414070	+	-1.0204	5.36048	2.98e-14	3.67e-12	1002	1063	985	748	49.134	57.0391	30.6755	26.5444
Pja_TSC25645	Pjv1Scaffold_734	93445	93522	-	1.35596	1.13891	4.66e-06	0.000108543	17	24	106	73	0.833611	1.28781	3.30112	2.59056
Pja_TSC25652	Pjv1Scaffold_734	622118	622218	+	-1.1835	-0.0585135	0.000561052	0.00598867	25	25	20	17	1.2259	1.34147	0.622852	0.603282
Pja_TSC25685	Pjv1Scaffold_7378	3935	3974	+	1.15971	0.566632	0.000971149	0.00917838	19	11	71	43	0.931683	0.590245	2.21113	1.52595
Pja_TSC25701	Pjv1Scaffold_738	330612	330721	+	-1.36806	-0.522937	0.000501961	0.00548866	19	18	12	12	0.931683	0.965855	0.373711	0.425846
Pja_TSC25720	Pjv1Scaffold_739	531658	531707	-	3.90872	-0.651578	6.39e-09	3.15e-07	2	0	27	28	0.0980719	0	0.84085	0.993641
Pja_TSC25725	Pjv1Scaffold_7394	1822	2193	-	1.47358	2.58498	8.48e-12	7.45e-10	68	43	316	207	3.33444	2.30732	9.84106	7.34585
Pja_TSC25732	Pjv1Scaffold_74	433351	433423	-	8.58377	6.4045	6.73e-283	1.01e-278	7	9	5072	5328	0.343252	0.482928	157.955	189.076
Pja_TSC25735	Pjv1Scaffold_74	648631	648681	-	2.30308	0.614513	4.37e-10	2.85e-08	10	6	81	54	0.49036	0.321952	2.52255	1.91631
Pja_TSC25736	Pjv1Scaffold_74	648776	648837	-	4.72363	5.11701	6.63e-100	1.66e-96	41	50	1794	2226	2.01047	2.68293	55.8698	78.9945
Pja_TSC25737	Pjv1Scaffold_74	648917	648973	-	3.58408	1.08254	7.11e-22	1.83e-19	6	4	102	103	0.294216	0.214634	3.17655	3.65518
Pja_TSC25746	Pjv1Scaffold_74	1235744	1235941	-	1.29057	1.87476	1.32e-08	5.99e-07	39	34	176	127	1.9124	1.82439	5.4811	4.50687
Pja_TSC25751	Pjv1Scaffold_74	1329393	1329680	+	1.02989	2.84278	3.81e-09	2e-07	92	76	333	248	4.51131	4.07806	10.3705	8.80082
Pja_TSC25760	Pjv1Scaffold_74	1691352	1691484	+	-1.38736	2.18832	8.76e-13	8.83e-11	128	130	96	71	6.2766	6.97562	2.98969	2.51959
Pja_TSC25798	Pjv1Scaffold_740	548250	548286	-	-1.30938	-0.401629	0.000911391	0.00873886	23	17	12	15	1.12783	0.912197	0.373711	0.532308
Pja_TSC25863	Pjv1Scaffold_744	336047	336068	-	-1.92264	-0.558489	3.13e-06	7.77e-05	22	19	7	11	1.07879	1.01951	0.217998	0.390359
Pja_TSC25883	Pjv1Scaffold_746	218942	219272	+	2.90679	2.08956	1.19e-31	5.84e-29	21	12	225	194	1.02975	0.643903	7.00709	6.88451
Pja_TSC25885	Pjv1Scaffold_746	302345	302535	-	-2.37719	-0.408266	1.71e-09	9.72e-08	25	25	9	7	1.2259	1.34147	0.280283	0.24841
Pja_TSC25919	Pjv1Scaffold_747	248759	248870	-	-1.28659	1.24435	7.69e-06	0.000167126	85	47	43	47	4.16806	2.52196	1.33913	1.6679
Pja_TSC25934	Pjv1Scaffold_747	467132	467237	+	-1.72768	0.512698	7.71e-09	3.77e-07	50	37	22	22	2.4518	1.98537	0.685137	0.780718
Pja_TSC25966	Pjv1Scaffold_749	452101	452181	-	-1.32175	1.60564	3.49e-09	1.83e-07	82	88	64	51	4.02095	4.72196	1.99313	1.80985
Pja_TSC26111	Pjv1Scaffold_752	151535	151605	-	-1.05424	0.946597	5.69e-05	0.00091405	56	44	43	38	2.74601	2.36098	1.33913	1.34851
Pja_TSC26114	Pjv1Scaffold_752	415658	415696	-	1.37824	2.05223	9.77e-07	2.84e-05	49	31	142	202	2.40276	1.66342	4.42225	7.16841
Pja_TSC26119	Pjv1Scaffold_753	202218	202309	+	-1.24495	7.81457	5.03e-22	1.31e-19	5779	6026	4277	4126	283.379	323.347	133.197	146.42
Pja_TSC26165	Pjv1Scaffold_756	669749	669872	+	-2.5468	-1.31049	1.34e-05	0.000268357	9	16	5	2	0.441324	0.858538	0.155713	0.0709744
Pja_TSC26328	Pjv1Scaffold_769	319444	319581	-	1.16689	2.84547	3.1e-08	1.31e-06	103	55	348	250	5.0507	2.95122	10.8376	8.8718
Pja_TSC26331	Pjv1Scaffold_769	363433	363443	+	7.28769	-0.843922	8.42e-10	5.16e-08	0	0	32	17	0	0	0.996563	0.603282
Pja_TSC26404	Pjv1Scaffold_772	235185	235215	+	1.91076	-0.442086	7.66e-05	0.00116547	5	4	32	26	0.24518	0.214634	0.996563	0.922667
Pja_TSC26450	Pjv1Scaffold_776	479207	479452	+	-1.24615	2.80074	8.26e-10	5.07e-08	175	203	123	145	8.58129	10.8927	3.83054	5.14564
Pja_TSC26474	Pjv1Scaffold_779	59898	59959	-	8.52361	0.236179	4.6e-18	8.52e-16	0	0	49	65	0	0	1.52599	2.30667
Pja_TSC26497	Pjv1Scaffold_78	165353	165433	-	-1.44418	3.88644	2.19e-15	3.21e-13	358	466	281	235	17.5549	25.0049	8.75107	8.33949
Pja_TSC26503	Pjv1Scaffold_78	255528	255571	+	-1.61027	-0.376507	6.97e-05	0.00108278	24	20	8	16	1.17686	1.07317	0.249141	0.567795
Pja_TSC26521	Pjv1Scaffold_78	979506	979727	+	1.74352	1.69879	9.92e-12	8.61e-10	25	25	137	145	1.2259	1.34147	4.26654	5.14564
Pja_TSC26532	Pjv1Scaffold_78	1127343	1127421	-	-1.32932	2.16623	6.54e-10	4.09e-08	133	118	73	94	6.52178	6.33172	2.27341	3.3358
Pja_TSC26556	Pjv1Scaffold_78	1441544	1441592	-	-2.00841	-1.35061	0.000442128	0.00495164	10	12	5	4	0.49036	0.643903	0.155713	0.141949
Pja_TSC26615	Pjv1Scaffold_782	409758	409840	+	1.41819	1.24485	1.39e-07	5.04e-06	23	20	112	83	1.12783	1.07317	3.48797	2.94544
Pja_TSC26632	Pjv1Scaffold_783	290219	290375	+	-1.18922	3.25677	8.42e-11	6.14e-09	226	282	208	171	11.0821	15.1317	6.47766	6.06831
Pja_TSC26648	Pjv1Scaffold_785	268027	268059	+	1.0233	3.75299	7.82e-07	2.33e-05	219	107	604	502	10.7389	5.74147	18.8101	17.8146
Pja_TSC26690	Pjv1Scaffold_79	353612	353823	-	-1.04246	4.45941	1.78e-08	7.9e-07	463	648	505	417	22.7036	34.7708	15.727	14.7982
Pja_TSC26738	Pjv1Scaffold_790	166036	166219	+	-1.48842	1.6255	1.48e-09	8.53e-08	102	78	46	61	5.00167	4.18537	1.43256	2.16472
Pja_TSC26764	Pjv1Scaffold_791	271104	271170	+	-1.22635	0.100029	0.000205953	0.00268497	33	24	26	15	1.61819	1.28781	0.809708	0.532308
Pja_TSC26766	Pjv1Scaffold_791	358718	358831	-	1.042	2.13113	3.46e-07	1.14e-05	51	49	198	151	2.50083	2.62927	6.16624	5.35856
Pja_TSC26840	Pjv1Scaffold_796	234586	234664	-	2.23578	0.175148	1.45e-07	5.24e-06	10	2	48	48	0.49036	0.107317	1.49485	1.70338
Pja_TSC26842	Pjv1Scaffold_796	454677	454690	+	1.89201	-0.603778	0.000267727	0.00331118	6	2	30	21	0.294216	0.107317	0.934278	0.745231
Pja_TSC26857	Pjv1Scaffold_797	387311	387405	+	1.25536	2.31123	1.42e-10	9.94e-09	52	50	215	196	2.54987	2.68293	6.69566	6.95549
Pja_TSC26915	Pjv1Scaffold_8	1898927	1899310	+	-1.33687	4.94409	4.95e-24	1.58e-21	827	840	625	495	40.5527	45.0732	19.4641	17.5662
Pja_TSC26929	Pjv1Scaffold_8	2637079	2637383	-	-1.41881	1.87188	4.11e-11	3.19e-09	100	109	69	63	4.9036	5.84879	2.14884	2.23569
Pja_TSC26943	Pjv1Scaffold_80	294162	294255	-	1.2058	0.943166	0.000296702	0.00359515	30	9	83	68	1.47108	0.482928	2.58484	2.41313
Pja_TSC26975	Pjv1Scaffold_800	52579	52656	-	-1.63363	0.281716	1.59e-07	5.72e-06	35	37	21	18	1.71626	1.98537	0.653995	0.638769
Pja_TSC26982	Pjv1Scaffold_800	216725	216758	+	1.0604	1.92409	5.99e-06	0.000135108	37	48	176	126	1.81433	2.57561	5.4811	4.47139
Pja_TSC26999	Pjv1Scaffold_802	148580	148964	+	-2.05276	3.86907	1e-30	4.55e-28	418	491	181	189	20.497	26.3464	5.63681	6.70708
Pja_TSC27111	Pjv1Scaffold_81	47734	47775	-	1.47437	2.45167	6.04e-05	0.000961751	76	27	165	297	3.72673	1.44878	5.13853	10.5397
Pja_TSC27215	Pjv1Scaffold_813	229140	229346	-	1.7767	3.76641	9.76e-30	3.96e-27	126	94	708	565	6.17853	5.04391	22.049	20.0503
Pja_TSC27242	Pjv1Scaffold_815	41331	41379	-	1.75389	-0.711817	0.000868815	0.00842333	8	0	23	23	0.392288	0	0.71628	0.816205
Pja_TSC27312	Pjv1Scaffold_82	1652010	1652028	-	2.00769	-0.367838	1.63e-05	0.000318422	5	4	32	30	0.24518	0.214634	0.996563	1.06462
Pja_TSC27316	Pjv1Scaffold_82	2120610	2120693	+	1.08959	1.74378	0.000227921	0.00290844	49	25	175	93	2.40276	1.34147	5.44996	3.30031
Pja_TSC27344	Pjv1Scaffold_822	326741	326830	-	1.04018	1.39934	0.000103566	0.00151211	35	24	125	81	1.71626	1.28781	3.89283	2.87446
Pja_TSC27360	Pjv1Scaffold_824	8020	8137	-	1.13704	3.69594	8.23e-10	5.07e-08	166	127	684	414	8.13997	6.81464	21.3015	14.6917
Pja_TSC27362	Pjv1Scaffold_824	35300	35324	-	1.36803	0.109545	0.000316366	0.00378303	12	7	41	42	0.588431	0.37561	1.27685	1.49046
Pja_TSC27367	Pjv1Scaffold_824	224289	224342	+	2.42123	-0.546027	2.75e-05	0.000493819	3	3	37	19	0.147108	0.160976	1.15228	0.674256
Pja_TSC27389	Pjv1Scaffold_827	267102	267155	-	-2.7002	-0.343586	3.7e-10	2.46e-08	25	30	4	10	1.2259	1.60976	0.12457	0.354872
Pja_TSC27406	Pjv1Scaffold_829	216865	217001	-	1.32398	0.21113	0.000336104	0.0039607	10	11	43	46	0.49036	0.590245	1.33913	1.63241
Pja_TSC27451	Pjv1Scaffold_834	176996	177064	-	5.52254	1.27507	1.52e-32	7.89e-30	2	1	146	102	0.0980719	0.0536586	4.54682	3.61969
Pja_TSC27479	Pjv1Scaffold_836	15382	15452	-	2.04979	-0.482563	3.35e-05	0.0005846	4	4	34	23	0.196144	0.214634	1.05885	0.816205
Pja_TSC27483	Pjv1Scaffold_836	583599	583633	-	-1.55217	-0.85228	0.00099857	0.00937264	19	11	7	10	0.931683	0.590245	0.217998	0.354872
Pja_TSC27539	Pjv1Scaffold_84	1358758	1358790	+	-1.16683	4.02461	4.06e-10	2.67e-08	398	456	413	241	19.5163	24.4683	12.8619	8.55241
Pja_TSC27577	Pjv1Scaffold_845	236635	236696	-	2.13002	-0.138354	1.39e-06	3.85e-05	5	5	42	33	0.24518	0.268293	1.30799	1.17108
Pja_TSC27581	Pjv1Scaffold_845	359224	359338	-	-1.20752	4.99491	8.48e-13	8.6e-11	816	861	546	669	40.0133	46.2001	17.0039	23.7409
Pja_TSC27603	Pjv1Scaffold_847	324807	324866	-	-1.62545	-0.542098	0.0002506	0.00313522	26	13	10	11	1.27493	0.697562	0.311426	0.390359
Pja_TSC27614	Pjv1Scaffold_849	25190	25322	-	-1.32859	-0.440802	0.000840705	0.00820911	21	18	12	14	1.02975	0.965855	0.373711	0.496821
Pja_TSC27628	Pjv1Scaffold_849	512394	512506	-	1.99042	0.179405	1.48e-06	4.03e-05	10	4	43	51	0.49036	0.214634	1.33913	1.80985
Pja_TSC27654	Pjv1Scaffold_85	1086527	1086641	-	-1.29278	-0.363021	0.000667765	0.00686246	23	18	12	16	1.12783	0.965855	0.373711	0.567795
Pja_TSC27712	Pjv1Scaffold_851	448183	448232	-	1.18467	0.668499	0.000220469	0.00282898	21	11	68	55	1.02975	0.590245	2.1177	1.9518
Pja_TSC27726	Pjv1Scaffold_854	33032	33085	+	-1.59384	1.89439	4.74e-14	5.65e-12	109	112	73	51	5.34492	6.00977	2.27341	1.80985
Pja_TSC27800	Pjv1Scaffold_86	1625234	1625356	+	-1.54714	-0.936398	0.000911838	0.00873886	15	13	12	4	0.735539	0.697562	0.373711	0.141949
Pja_TSC27850	Pjv1Scaffold_867	316799	316898	+	-1.52412	0.20642	0.000489106	0.00537663	20	46	19	20	0.980719	2.4683	0.59171	0.709744
Pja_TSC27862	Pjv1Scaffold_869	335610	335642	+	1.8075	-0.830654	0.000764733	0.00764628	5	2	19	23	0.24518	0.107317	0.59171	0.816205
Pja_TSC27998	Pjv1Scaffold_877	65633	65644	-	-3.36211	-1.68089	2.06e-06	5.4e-05	11	9	2	1	0.539395	0.482928	0.0622852	0.0354872
Pja_TSC27999	Pjv1Scaffold_877	65847	65932	+	-1.88713	-0.58181	4.92e-06	0.000113704	23	17	8	10	1.12783	0.912197	0.249141	0.354872
Pja_TSC28005	Pjv1Scaffold_877	263528	263568	-	1.52721	0.22736	5.17e-05	0.000848209	14	5	54	39	0.686503	0.268293	1.6817	1.384
Pja_TSC28032	Pjv1Scaffold_88	11278	11411	-	1.12858	3.61256	1.03e-13	1.2e-11	150	127	578	447	7.35539	6.81464	18.0004	15.8628
Pja_TSC28049	Pjv1Scaffold_88	334468	334701	-	-1.02119	6.853	1.67e-13	1.9e-11	2740	3032	2419	2383	134.359	162.693	75.334	84.566
Pja_TSC28057	Pjv1Scaffold_88	466473	466574	+	1.69771	-0.601455	0.00040754	0.00462639	5	4	28	22	0.24518	0.214634	0.871993	0.780718
Pja_TSC28094	Pjv1Scaffold_88	1164696	1164783	-	3.50171	2.93711	1.29e-56	1.39e-53	20	22	411	393	0.980719	1.18049	12.7996	13.9465
Pja_TSC28095	Pjv1Scaffold_88	1207173	1207264	-	7.77995	-0.418495	1.3e-12	1.28e-10	0	0	43	26	0	0	1.33913	0.922667
Pja_TSC28116	Pjv1Scaffold_88	1528016	1528066	+	-1.01996	5.72222	5.18e-15	7.03e-13	1283	1365	1164	1046	62.9131	73.244	36.25	37.1196
Pja_TSC28149	Pjv1Scaffold_883	172713	172831	-	1.65559	3.54793	8.81e-20	2.02e-17	129	73	571	496	6.32564	3.91708	17.7824	17.6016
Pja_TSC28205	Pjv1Scaffold_8881	3277	3351	+	1.84915	-0.642305	0.000905682	0.00870487	6	2	20	29	0.294216	0.107317	0.622852	1.02913
Pja_TSC28210	Pjv1Scaffold_8886	7653	7693	-	1.96604	0.810621	1.98e-07	6.97e-06	16	7	64	86	0.784575	0.37561	1.99313	3.0519
Pja_TSC28213	Pjv1Scaffold_889	311724	311821	-	1.23606	0.146937	0.000592578	0.00623431	12	9	48	36	0.588431	0.482928	1.49485	1.27754
Pja_TSC28245	Pjv1Scaffold_892	299103	299260	-	-1.07627	7.79161	1.31e-16	2.16e-14	5558	5653	4465	4484	272.542	303.332	139.052	159.125
Pja_TSC28246	Pjv1Scaffold_892	311448	311619	-	1.17591	2.91548	7.16e-12	6.38e-10	81	83	341	286	3.97191	4.45367	10.6196	10.1493
Pja_TSC28278	Pjv1Scaffold_893	686984	687210	-	-2.63479	0.385071	2.72e-16	4.29e-14	50	43	13	12	2.4518	2.30732	0.404854	0.425846
Pja_TSC28279	Pjv1Scaffold_893	700315	700344	+	-2.01152	0.172266	1.58e-09	9.01e-08	34	38	18	12	1.66722	2.03903	0.560567	0.425846
Pja_TSC28327	Pjv1Scaffold_9	155340	155411	-	1.94709	-0.732147	0.000644573	0.00667607	3	4	17	29	0.147108	0.214634	0.529424	1.02913
Pja_TSC28339	Pjv1Scaffold_9	546168	546383	-	-1.40142	5.85547	1.31e-23	4.01e-21	1482	1665	1046	971	72.6713	89.3416	32.5752	34.4581
Pja_TSC28360	Pjv1Scaffold_9	976983	977081	-	1.41702	-0.160497	0.000466677	0.00517064	8	7	33	35	0.392288	0.37561	1.02771	1.24205
Pja_TSC28389	Pjv1Scaffold_9	1685341	1685435	-	3.40248	0.621367	1.59e-14	2.04e-12	8	0	67	77	0.392288	0	2.08655	2.73251
Pja_TSC28393	Pjv1Scaffold_9	1795165	1795196	+	-1.11	3.09953	1.54e-10	1.07e-08	220	229	169	181	10.7879	12.2878	5.2631	6.42318
Pja_TSC28429	Pjv1Scaffold_9	2794574	2794850	-	1.22203	3.56606	2.5e-13	2.71e-11	126	129	491	509	6.17853	6.92196	15.291	18.063
Pja_TSC28432	Pjv1Scaffold_9	2815347	2815701	-	-1.33997	3.60288	3.15e-18	5.99e-16	358	312	217	227	17.5549	16.7415	6.75795	8.05559
Pja_TSC28481	Pjv1Scaffold_9	3749164	3749475	-	-1.01522	1.59147	5.31e-05	0.000865482	71	84	59	70	3.48155	4.50732	1.83741	2.4841
Pja_TSC28509	Pjv1Scaffold_90	222603	222808	-	1.60317	1.1833	1.4e-08	6.38e-07	17	20	108	83	0.833611	1.07317	3.3634	2.94544
Pja_TSC28520	Pjv1Scaffold_90	553129	553141	+	1.39352	1.13646	7.51e-06	0.000163704	16	24	111	69	0.784575	1.28781	3.45683	2.44862
Pja_TSC28546	Pjv1Scaffold_90	1249751	1249832	+	-1.67974	-0.34036	1.61e-05	0.000315327	27	19	13	11	1.32397	1.01951	0.404854	0.390359
Pja_TSC28551	Pjv1Scaffold_90	1335633	1335658	+	1.87932	0.356988	1.14e-06	3.23e-05	9	8	66	41	0.441324	0.429269	2.05541	1.45497
Pja_TSC28574	Pjv1Scaffold_900	212733	212764	-	1.5684	0.565383	4.99e-06	0.00011521	17	7	60	60	0.833611	0.37561	1.86856	2.12923
Pja_TSC28615	Pjv1Scaffold_905	366272	366406	+	1.44146	2.82681	9.81e-13	9.82e-11	88	47	328	287	4.31516	2.52196	10.2148	10.1848
Pja_TSC28633	Pjv1Scaffold_908	113842	113933	-	1.52721	1.53523	1.72e-09	9.74e-08	22	28	128	116	1.07879	1.50244	3.98625	4.11651
Pja_TSC28690	Pjv1Scaffold_910	418252	418579	+	-1.15965	0.487091	0.000140435	0.00196126	35	39	34	22	1.71626	2.09269	1.05885	0.780718
Pja_TSC28765	Pjv1Scaffold_917	79629	79880	+	2.07786	-0.46262	2.04e-05	0.000384201	6	2	32	26	0.294216	0.107317	0.996563	0.922667
Pja_TSC28773	Pjv1Scaffold_917	185160	185207	-	-4.52797	-1.26633	1.47e-09	8.46e-08	9	22	2	0	0.441324	1.18049	0.0622852	0
Pja_TSC28808	Pjv1Scaffold_919	104530	104613	+	1.2032	0.980203	0.000190885	0.00252045	22	18	66	88	1.07879	0.965855	2.05541	3.12287
Pja_TSC28811	Pjv1Scaffold_919	317910	318034	+	2.90949	3.56172	2.39e-60	2.76e-57	57	40	656	573	2.79505	2.14634	20.4295	20.3342
Pja_TSC28817	Pjv1Scaffold_92	53421	53490	-	-1.31582	2.04412	1.21e-06	3.38e-05	86	142	90	67	4.21709	7.61952	2.80283	2.37764
Pja_TSC28823	Pjv1Scaffold_92	156699	156887	-	-1.63702	1.45555	1.59e-11	1.3e-09	84	81	40	49	4.11902	4.34635	1.2457	1.73887
Pja_TSC28898	Pjv1Scaffold_924	140998	141222	-	1.19315	3.10975	1.96e-11	1.59e-09	115	73	401	323	5.63913	3.91708	12.4882	11.4624
Pja_TSC28941	Pjv1Scaffold_929	370917	371049	-	-1.23342	1.09825	0.000136931	0.00192485	42	74	44	40	2.05951	3.97074	1.37027	1.41949
Pja_TSC28966	Pjv1Scaffold_93	1756917	1756930	+	8.49549	0.219386	9.45e-21	2.31e-18	0	0	61	52	0	0	1.8997	1.84533
Pja_TSC28967	Pjv1Scaffold_93	1775705	1775762	-	5.75486	0.179725	1.66e-15	2.44e-13	1	0	72	37	0.049036	0	2.24227	1.31303
Pja_TSC28990	Pjv1Scaffold_9310	6726	6750	-	2.7594	0.818874	1.27e-14	1.66e-12	5	9	87	75	0.24518	0.482928	2.70941	2.66154
Pja_TSC29050	Pjv1Scaffold_938	177912	178092	-	-1.19111	5.01227	1.82e-19	3.99e-17	878	818	622	626	43.0536	43.8928	19.3707	22.215
Pja_TSC29069	Pjv1Scaffold_939	174705	174810	+	-1.02359	1.38969	2.87e-05	0.000513753	63	72	56	56	3.08926	3.86342	1.74399	1.98728
Pja_TSC29077	Pjv1Scaffold_939	325325	325394	-	1.04456	3.76208	6.82e-12	6.13e-10	187	135	614	505	9.16972	7.24391	19.1216	17.921
Pja_TSC29122	Pjv1Scaffold_94	800578	800731	+	-1.24829	0.0455836	0.000165156	0.00223477	27	28	24	15	1.32397	1.50244	0.747423	0.532308
Pja_TSC29170	Pjv1Scaffold_944	17846	17887	+	2.03044	0.116912	1.19e-06	3.34e-05	8	5	41	49	0.392288	0.268293	1.27685	1.73887
Pja_TSC29227	Pjv1Scaffold_947	270346	270419	-	-1.51887	-0.231311	5.34e-05	0.00087002	25	23	11	17	1.2259	1.23415	0.342569	0.603282
Pja_TSC29234	Pjv1Scaffold_948	160564	160712	+	1.38502	1.82441	9.38e-10	5.64e-08	38	29	153	142	1.86337	1.5561	4.76482	5.03918
Pja_TSC29279	Pjv1Scaffold_95	154013	154095	+	1.81092	-0.152502	3.11e-05	0.000549143	7	5	43	29	0.343252	0.268293	1.33913	1.02913
Pja_TSC29312	Pjv1Scaffold_95	1194687	1195053	-	-1.5088	2.75911	8.17e-16	1.24e-13	181	209	122	110	8.87551	11.2147	3.7994	3.90359
Pja_TSC29313	Pjv1Scaffold_95	1195116	1195296	-	-1.47115	1.75439	9.81e-11	7.1e-09	90	105	64	55	4.41324	5.63416	1.99313	1.9518
Pja_TSC29314	Pjv1Scaffold_95	1195639	1195785	-	-1.28639	1.52238	2.7e-08	1.16e-06	76	83	57	53	3.72673	4.45367	1.77513	1.88082
Pja_TSC29316	Pjv1Scaffold_95	1196122	1196287	-	-1.13855	11.0336	6.7e-17	1.16e-14	50812	56263	41741	40438	2491.61	3019	1299.92	1435.03
Pja_TSC29351	Pjv1Scaffold_95	2079926	2080099	-	1.23663	2.50766	6.89e-10	4.27e-08	70	49	278	197	3.43252	2.62927	8.65764	6.99098
Pja_TSC29404	Pjv1Scaffold_955	356991	357074	-	-2.23262	-0.872605	5.35e-06	0.000122096	14	20	7	5	0.686503	1.07317	0.217998	0.177436
Pja_TSC29448	Pjv1Scaffold_958	53745	53791	+	1.02956	2.45453	5.87e-08	2.31e-06	64	63	223	214	3.1383	3.38049	6.9448	7.59426
Pja_TSC29488	Pjv1Scaffold_96	460441	460490	+	1.67601	-0.15141	9.12e-05	0.0013496	7	6	43	28	0.343252	0.321952	1.33913	0.993641
Pja_TSC29512	Pjv1Scaffold_96	1094099	1094101	-	-1.9105	-1.17598	0.000157592	0.00215183	13	12	7	4	0.637467	0.643903	0.217998	0.141949
Pja_TSC29541	Pjv1Scaffold_961	162422	162485	-	-1.81531	1.70316	1.01e-10	7.28e-09	82	120	45	52	4.02095	6.43903	1.40142	1.84533
Pja_TSC29611	Pjv1Scaffold_967	197073	197218	+	1.50508	1.37293	2.03e-08	8.92e-07	24	21	127	90	1.17686	1.12683	3.95511	3.19385
Pja_TSC29667	Pjv1Scaffold_97	1854024	1854178	-	1.62746	0.950256	1.11e-06	3.16e-05	24	7	85	76	1.17686	0.37561	2.64712	2.69703
Pja_TSC29679	Pjv1Scaffold_971	190489	190622	+	1.0859	1.51833	3.23e-05	0.00056737	41	22	131	95	2.01047	1.18049	4.07968	3.37128
Pja_TSC29680	Pjv1Scaffold_971	214020	214082	-	1.53261	0.929372	3.01e-07	1.01e-05	19	13	89	68	0.931683	0.697562	2.77169	2.41313
Pja_TSC29681	Pjv1Scaffold_971	250613	250693	-	1.90514	0.452693	1.58e-07	5.69e-06	7	11	65	50	0.343252	0.590245	2.02427	1.77436
Pja_TSC29696	Pjv1Scaffold_974	231918	232036	-	-1.50794	-0.678299	0.000394752	0.00451536	16	18	12	8	0.784575	0.965855	0.373711	0.283897
Pja_TSC29741	Pjv1Scaffold_976	250450	250522	-	-1.77285	-0.178393	9.76e-07	2.84e-05	26	27	16	10	1.27493	1.44878	0.498282	0.354872
Pja_TSC29775	Pjv1Scaffold_979	33267	33341	+	-1.10499	1.17348	0.000609468	0.00637404	57	62	33	59	2.79505	3.32683	1.02771	2.09374
Pja_TSC29830	Pjv1Scaffold_98	1921953	1922043	+	-1.75685	7.58644	9.34e-33	5.01e-30	5007	6022	3056	2508	245.523	323.132	95.1718	89.0019
Pja_TSC29854	Pjv1Scaffold_981	169635	169697	+	1.78043	0.0223202	6.43e-06	0.000143333	9	5	47	35	0.441324	0.268293	1.4637	1.24205
Pja_TSC29910	Pjv1Scaffold_99	163045	163106	-	1.5432	0.804263	4.8e-07	1.52e-05	17	12	75	68	0.833611	0.643903	2.3357	2.41313
Pja_TSC29916	Pjv1Scaffold_99	638991	639089	+	1.2921	2.59985	7.2e-12	6.4e-10	59	64	287	224	2.89312	3.43415	8.93793	7.94913
Pja_TSC29925	Pjv1Scaffold_99	1265635	1265676	-	-2.46063	-1.20614	1.3e-05	0.00026082	18	9	4	4	0.882647	0.482928	0.12457	0.141949
Pja_TSC29928	Pjv1Scaffold_99	1373947	1373972	+	2.36897	-1.07686	0.000333594	0.0039435	1	3	14	22	0.049036	0.160976	0.435996	0.780718
Pja_TSC29977	Pjv1Scaffold_994	219634	219719	-	-1.00548	0.937588	0.000151901	0.00208691	56	42	42	40	2.74601	2.25366	1.30799	1.41949
